# Supplementary material for: Population Structure and Selection Signatures Underlying Domestication Inferred from Genome-Wide Copy Number Variations in Chinese Indigenous Pigs
Source: Genes (Basel). 2022 Nov 3;13(11):2026. doi: 10.3390/genes13112026 (PMC9690591; doi:10.3390/genes13112026)
Supplement: Supplementary file 1 [file genes-13-02026-s001.zip › Table S1.xlsx]

## Sheet: Sheet1
Sample_Name	Raw base(G)	Raw reads	Clean base(G)	Clean reads	Depth
WBP1	35.34	117790301	35.18	117505066	13.59
WBP10	28.72	95723791	28.66	95643139	11.12
WBP11	29.43	98092438	29.37	98030734	11.44
WBP12	33.3	111008864	33.19	110806022	12.84
WBP13	29.75	99171010	29.68	99100366	11.52
WBP14	28.48	94943471	28.43	94881982	10.97
WBP15	33.5	111679907	33.43	111588351	12.93
WBP16	31.9	106328444	31.79	106112202	12.19
WBP17	26.47	88217257	26.41	88162779	10.2
WBP18	26.74	89137868	26.69	89067885	10.32
WBP19	34.25	114162727	34.19	114102003	13.21
WBP2	33.44	111474295	33.37	111389342	12.9
WBP20	26.36	87855848	26.31	87803184	10.2
WBP21	29	96671484	28.92	96570434	11.1
WBP22	28.99	96632336	28.94	96578736	11.27
WBP23	31.01	103363439	30.94	103284328	11.98
WBP24	28.18	93947143	28.12	93876604	10.9
WBP25	31.6	105323404	31.53	105245761	12.26
WBP3	31.33	104445003	31.28	104375954	12.12
WBP4	31.4	104652396	31.31	104505730	12.09
WBP5	28.22	94070816	28.17	94010317	10.98
WBP6	33.68	112266039	33.62	112199901	12.93
WBP7	31.9	106340835	31.83	106238886	12.29
WBP8	26.63	88755409	26.56	88693188	10.2
WBP9	27.06	90183489	26.98	90085261	10.44
