# Supplementary material for: Population Structure and Selection Signatures Underlying Domestication Inferred from Genome-Wide Copy Number Variations in Chinese Indigenous Pigs
Source: Genes (Basel). 2022 Nov 3;13(11):2026. doi: 10.3390/genes13112026 (PMC9690591; doi:10.3390/genes13112026)
Supplement: Supplementary file 1 [file genes-13-02026-s001.zip › Table S2.xlsx]

## Sheet: Sheet1
Sample_Name	Raw base(G)	Raw reads	Clean base(G)	Clean reads	Depth
AWB1	29.58	98602233	29.49	98590423	11.29
AWB10	56.67	283335986	56.53	282955320	21.95
AWB11	54.76	273781179	54.66	273583177	21.28
AWB12	55.92	279592851	54.84	274487417	21.12
AWB13	71.18	355921821	70.86	354591893	27.43
AWB14	72.68	363417849	72.57	363138125	28.31
AWB15	66.13	330639889	66.04	330451410	25.81
AWB16	19.29	106843882	19.28	106837805	7.71
AWB17	9.31	53290112	9.31	53290112	3.69
AWB18	19.83	107509761	19.83	107502351	7.99
AWB19	9.83	56505479	9.83	56505479	3.94
AWB2	30.65	102176061	30.57	102163900	11.61
AWB3	33.22	110741162	33.13	110728053	12.53
AWB4	27.49	91618160	27.39	91607813	10.43
AWB5	32.51	108353186	32.39	108340219	12.16
AWB6	29.17	97248910	29.08	97239370	11.01
AWB7	16.28	81419965	16.26	81397296	6.24
AWB8	16.3	81499818	16.28	81476624	6.36
AWB9	12	59800604	11.98	59764091	4.55
WBP26	26.99	89974694	26.94	89887762	10.42
WBP27	21.43	71429957	21.38	71374084	8.28
WBP28	21.86	72869592	21.81	72789013	8.35
WBP29	26.86	89541264	26.76	89417506	10.14
WBP30	26.64	88786609	26.57	88687991	10.25
WBP31	25.25	84176194	25.2	84082050	9.72
WBP32	30.09	100307738	30.02	100195313	11.49
WBP33	30.2	100652522	30.11	100518894	11.54
WBP34	26	86668188	25.92	86548724	10
WBP35	30.27	100883523	30.18	100722989	11.65
WBP36	20.21	67367623	20.16	67314417	7.79
WBP37	18.87	62908803	18.83	62861252	7.34
WBP38	26.46	88201518	26.39	88057817	10.22
WBP39	19.93	66443804	19.88	66391368	7.62
WBP40	24.24	80784164	24.16	80654382	9.38
WBP41	25.38	84612558	25.31	84475518	9.87
WBP42	25.54	85128218	25.46	85010654	9.82
WBP43	22.75	75843089	22.68	75739603	8.8
WBP44	24.67	82233603	24.6	82123764	9.47
WBP45	27.8	92660286	27.78	92621892	10.79
