# Supplementary material for: Population Structure and Selection Signatures Underlying Domestication Inferred from Genome-Wide Copy Number Variations in Chinese Indigenous Pigs
Source: Genes (Basel). 2022 Nov 3;13(11):2026. doi: 10.3390/genes13112026 (PMC9690591; doi:10.3390/genes13112026)
Supplement: Supplementary file 1 [file genes-13-02026-s001.zip › Table S3.xlsx]

## Sheet: Sheet1
Population	average length(bp)	Median(bp)	del		dup		ins
			average(bp)	median(bp)	average(bp)	median(bp)	average(bp)	median(bp)
AWB	1240bp	132bp	1840	274	69	67	129	75
WBP	1638bp	278bp	2120	303	63	61	128	75
