# Supplementary material for: Population Structure and Selection Signatures Underlying Domestication Inferred from Genome-Wide Copy Number Variations in Chinese Indigenous Pigs
Source: Genes (Basel). 2022 Nov 3;13(11):2026. doi: 10.3390/genes13112026 (PMC9690591; doi:10.3390/genes13112026)
Supplement: Supplementary file 1 [file genes-13-02026-s001.zip › Table S4.xlsx]

## Sheet: Sheet1
Chr	Start	End	Length (bp)	Type	Group	Feature
1	27467	30767	3300	del	WBP	exonic
1	30847	33297	2450	del	WBP	exonic
1	33426	38647	5221	del	WBP	exonic
1	119871	119926	55	del	common	intronic
1	204729	204844	115	del	WBP	exonic
1	446070	446994	924	del	AWB	intergenic
1	533937	534056	119	del	common	intronic
1	729006	729057	51	del	WBP	intergenic
1	765236	765314	78	del	common	intergenic
1	1368575	1368756	181	del	AWB	intergenic
1	2084691	2085117	426	del	WBP	intergenic
1	2167734	2167799	65	del	AWB	intergenic
1	2190581	2190634	53	del	AWB	intergenic
1	2347690	2347779	89	del	AWB	intronic
1	2586699	2587774	1075	del	WBP	exonic
1	2596358	2596435	77	del	common	ncRNA_exonic
1	2598035	2598950	915	del	common	ncRNA_exonic
1	2928318	2928395	77	del	WBP	intronic
1	3345015	3345469	454	del	common	intronic
1	3346340	3346489	149	del	WBP	intronic
1	3477170	3477471	301	del	common	intergenic
1	3528445	3528759	314	del	AWB	upstream
1	3566354	3567131	777	del	common	intergenic
1	3701287	3701339	52	del	AWB	intergenic
1	3936566	3936679	113	del	AWB	intergenic
1	4162357	4162410	53	del	AWB	intergenic
1	4228115	4228384	269	del	AWB	intergenic
1	4465212	4465755	543	del	AWB	intergenic
1	4665273	4665329	56	del	common	intergenic
1	4743336	4745304	1968	del	WBP	exonic
1	4745607	4746968	1361	del	WBP	exonic
1	4747055	4775753	28698	del	WBP	exonic
1	5537814	5538084	270	del	common	intronic
1	5665892	5665945	53	del	common	intronic
1	5684312	5684600	288	del	AWB	intronic
1	5748144	5748441	297	del	AWB	intronic
1	5771757	5771926	169	del	AWB	intronic
1	5908698	5911372	2674	del	common	intronic
1	5996094	5996403	309	del	common	intronic
1	6000520	6000770	250	del	AWB	intronic
1	6138924	6143056	4132	del	AWB	intronic
1	6286876	6288377	1501	del	AWB	intronic
1	6375843	6376132	289	del	common	intronic
1	6433936	6434172	236	del	common	intronic
1	6588159	6588412	253	del	AWB	intronic
1	6594006	6596037	2031	del	AWB	intronic
1	6602307	6602421	114	del	AWB	intronic
1	6603974	6604075	101	del	AWB	intronic
1	6912533	6912667	134	del	AWB	intronic
1	6917547	6918807	1260	del	WBP	exonic
1	6921052	6921139	87	del	WBP	exonic
1	7132040	7132370	330	del	AWB	intronic
1	7174375	7175293	918	del	WBP	intronic
1	7178898	7178980	82	del	WBP	intronic
1	7182492	7182806	314	del	AWB	intronic
1	7256837	7257180	343	del	AWB	intergenic
1	7380114	7381305	1191	del	WBP	exonic
1	7389170	7391062	1892	del	WBP	exonic
1	7585429	7585611	182	del	AWB	intronic
1	7593987	7594610	623	del	WBP	exonic
1	7594736	7598203	3467	del	WBP	exonic
1	7598379	7598840	461	del	WBP	exonic
1	7599457	7599608	151	del	WBP	exonic
1	7613812	7614097	285	del	common	upstream
1	7615563	7615860	297	del	AWB	intergenic
1	7684190	7686758	2568	del	WBP	exonic
1	7840205	7840491	286	del	AWB	intergenic
1	7894916	7894977	61	del	common	intergenic
1	7950312	7951041	729	del	common	intergenic
1	8449179	8449789	610	del	WBP	exonic
1	8479716	8479879	163	del	AWB	intronic
1	8630345	8633178	2833	del	common	intronic
1	8879805	8879880	75	del	common	intergenic
1	8882848	8883138	290	del	common	intergenic
1	8917430	8917499	69	del	AWB	UTR3
1	8999503	8999563	60	del	common	splicing
1	9163122	9163277	155	del	AWB	intronic
1	9436312	9436365	53	del	AWB	intronic
1	9648458	9648739	281	del	WBP	intergenic
1	9653427	9653747	320	del	common	intergenic
1	9732649	9732946	297	del	AWB	intergenic
1	9845424	9845511	87	del	common	intronic
1	9916215	9916266	51	del	AWB	intronic
1	10037829	10038206	377	del	WBP	intronic
1	10063761	10063849	88	del	AWB	intronic
1	10091011	10091319	308	del	common	intronic
1	10284816	10285121	305	del	common	intergenic
1	10320384	10320437	53	del	AWB	intergenic
1	10351194	10351489	295	del	AWB	intergenic
1	10463141	10463446	305	del	common	intergenic
1	10676503	10676599	96	del	common	intergenic
1	10679994	10680304	310	del	AWB	intergenic
1	10888729	10889575	846	del	AWB	intergenic
1	11181246	11181296	50	del	common	intergenic
1	11347928	11347989	61	del	AWB	ncRNA_exonic
1	11419338	11420759	1421	del	AWB	intergenic
1	11867945	11868263	318	del	AWB	ncRNA_intronic
1	11941163	11941257	94	del	AWB	ncRNA_exonic
1	12005031	12006425	1394	del	common	ncRNA_exonic
1	12005687	12005965	278	del	AWB	ncRNA_exonic
1	12058411	12058714	303	del	AWB	intronic
1	12189373	12189645	272	del	AWB	intergenic
1	12207414	12207686	272	del	AWB	intergenic
1	12268240	12268461	221	del	common	intergenic
1	12363743	12363831	88	del	WBP	intronic
1	12377100	12377376	276	del	common	intronic
1	12385257	12385558	301	del	WBP	intronic
1	12540601	12540928	327	del	AWB	intronic
1	12589603	12597536	7933	del	WBP	exonic
1	12919304	12919776	472	del	common	intergenic
1	12935700	12935989	289	del	AWB	intergenic
1	12953361	12953423	62	del	common	intergenic
1	13019830	13020653	823	del	common	intergenic
1	13053711	13053777	66	del	AWB	intergenic
1	13066776	13067177	401	del	AWB	intergenic
1	13141399	13141476	77	del	common	intergenic
1	13158481	13158565	84	del	common	intergenic
1	13260684	13260806	122	del	AWB	intergenic
1	13323696	13323999	303	del	AWB	intergenic
1	13564514	13564826	312	del	AWB	intergenic
1	13583753	13584032	279	del	AWB	intergenic
1	13604476	13604585	109	del	AWB	intergenic
1	13671547	13671726	179	del	AWB	intergenic
1	13845469	13845755	286	del	common	intronic
1	13858933	13859413	480	del	AWB	intronic
1	13863463	13863757	294	del	AWB	intronic
1	13948786	13948846	60	del	AWB	intergenic
1	14183742	14183863	121	del	AWB	intronic
1	14198924	14198978	54	del	AWB	intronic
1	14243536	14243824	288	del	AWB	intronic
1	14275499	14275582	83	del	AWB	intronic
1	14327835	14328037	202	del	AWB	intronic
1	14683398	14683714	316	del	common	intronic
1	14817161	14817460	299	del	AWB	intronic
1	14933681	14933749	68	del	AWB	intronic
1	15018766	15018820	54	del	WBP	intergenic
1	15168472	15168558	86	del	AWB	intronic
1	15179085	15180278	1193	del	common	intronic
1	15180457	15180586	129	del	common	intronic
1	15238741	15238838	97	del	WBP	intronic
1	15600711	15600783	72	del	AWB	intergenic
1	15796146	15796430	284	del	AWB	intergenic
1	15976219	15976479	260	del	common	intergenic
1	16089512	16089776	264	del	AWB	upstream
1	16180551	16181062	511	del	AWB	intronic
1	16220394	16223908	3514	del	WBP	exonic
1	16329394	16329680	286	del	AWB	intronic
1	16335916	16337725	1809	del	WBP	exonic
1	16352921	16353195	274	del	AWB	intronic
1	16354548	16355944	1396	del	WBP	exonic
1	16368631	16369647	1016	del	WBP	exonic
1	16390394	16390663	269	del	AWB	intergenic
1	16479786	16480077	291	del	AWB	intronic
1	16651817	16652121	304	del	AWB	intergenic
1	16806375	16806677	302	del	common	intergenic
1	16809813	16810096	283	del	WBP	intergenic
1	16825052	16831524	6472	del	AWB	intergenic
1	16906621	16907253	632	del	common	intronic
1	16962663	16962747	84	del	AWB	intronic
1	17450178	17450314	136	del	AWB	intronic
1	17496727	17496795	68	del	AWB	intronic
1	17563384	17563678	294	del	common	intergenic
1	17592490	17592902	412	del	WBP	intergenic
1	17671814	17674320	2506	del	AWB	intergenic
1	17720566	17721268	702	del	WBP	upstream
1	18078633	18078946	313	del	WBP	intergenic
1	18085333	18085608	275	del	AWB	ncRNA_exonic
1	18166636	18166688	52	del	common	upstream
1	18353443	18353734	291	del	common	intronic
1	18373490	18373771	281	del	common	intronic
1	18538828	18540597	1769	del	common	intergenic
1	18541702	18541997	295	del	WBP	intergenic
1	18977752	18978064	312	del	WBP	intronic
1	19053041	19061494	8453	del	WBP	exonic
1	19434652	19434926	274	del	common	intronic
1	19516699	19516986	287	del	common	intronic
1	19529814	19530191	377	del	WBP	intronic
1	19809822	19810086	264	del	WBP	intronic
1	19820700	19820783	83	del	AWB	intronic
1	19827389	19827662	273	del	WBP	intronic
1	20004666	20004997	331	del	common	intergenic
1	20040052	20040109	57	del	common	intergenic
1	20046670	20046984	314	del	AWB	intergenic
1	20183141	20183208	67	del	WBP	intergenic
1	20249667	20249718	51	del	common	intergenic
1	20256313	20256620	307	del	WBP	intergenic
1	20295295	20296624	1329	del	common	intergenic
1	20433956	20434305	349	del	common	intergenic
1	20500466	20500750	284	del	common	intergenic
1	20570372	20570683	311	del	AWB	intronic
1	20819002	20819130	128	del	common	intronic
1	20849618	20849908	290	del	WBP	intronic
1	20889854	20889904	50	del	common	intronic
1	20893199	20893300	101	del	common	intronic
1	20897890	20898603	713	del	WBP	exonic
1	20905423	20905495	72	del	WBP	intronic
1	21050365	21050549	184	del	common	intergenic
1	21086798	21087922	1124	del	common	intergenic
1	21122236	21123359	1123	del	common	intergenic
1	21231688	21231797	109	del	WBP	downstream
1	21414837	21414956	119	del	WBP	exonic
1	21417555	21420637	3082	del	WBP	exonic
1	21692547	21692619	72	del	AWB	intronic
1	21780683	21780969	286	del	WBP	exonic
1	22219051	22219102	51	del	common	ncRNA_intronic
1	22473587	22473878	291	del	AWB	intergenic
1	22579428	22579569	141	del	AWB	intergenic
1	22880768	22891663	10895	del	WBP	exonic
1	22953715	22953803	88	del	AWB	intergenic
1	23007551	23007841	290	del	AWB	intergenic
1	23054684	23054772	88	del	AWB	intergenic
1	23261902	23265013	3111	del	AWB	intergenic
1	23445006	23445282	276	del	WBP	intergenic
1	23463901	23463951	50	del	common	intergenic
1	23700083	23700439	356	del	AWB	intergenic
1	24074637	24074690	53	del	AWB	intergenic
1	24653255	24656740	3485	del	common	intergenic
1	25230625	25230932	307	del	AWB	intronic
1	25561975	25563009	1034	del	WBP	exonic
1	25563115	25565009	1894	del	WBP	exonic
1	25594051	25594390	339	del	AWB	intronic
1	25595294	25595358	64	del	AWB	intronic
1	25769125	25769284	159	del	AWB	ncRNA_exonic
1	25859418	25859693	275	del	AWB	intronic
1	26088437	26088724	287	del	AWB	intronic
1	26097855	26098415	560	del	AWB	intronic
1	26331118	26333217	2099	del	AWB	intergenic
1	26392673	26392965	292	del	AWB	intergenic
1	26410724	26414343	3619	del	WBP	intergenic
1	26480673	26480837	164	del	WBP	exonic
1	26682979	26684077	1098	del	AWB	intergenic
1	26841372	26842299	927	del	AWB	intergenic
1	26891766	26892013	247	del	AWB	intergenic
1	26915786	26915839	53	del	AWB	intergenic
1	26978779	26978878	99	del	AWB	intergenic
1	26994202	26994498	296	del	common	intergenic
1	27042781	27043101	320	del	AWB	intronic
1	27047212	27049550	2338	del	WBP	exonic
1	27049726	27051694	1968	del	WBP	exonic
1	27236717	27236982	265	del	AWB	intergenic
1	27265329	27265942	613	del	AWB	intronic
1	27320171	27320280	109	del	AWB	intronic
1	27489892	27490164	272	del	AWB	intronic
1	27584917	27585184	267	del	common	intronic
1	27672946	27673271	325	del	WBP	intronic
1	27774770	27775081	311	del	AWB	intronic
1	27884269	27884421	152	del	WBP	exonic
1	27884592	27886998	2406	del	WBP	exonic
1	28297312	28297374	62	del	AWB	intronic
1	29046743	29048707	1964	del	WBP	exonic
1	29280105	29280198	93	del	AWB	ncRNA_intronic
1	29290011	29291197	1186	del	AWB	ncRNA_intronic
1	29321868	29322135	267	del	AWB	ncRNA_intronic
1	29386577	29387310	733	del	AWB	ncRNA_exonic
1	29561803	29561876	73	del	AWB	intergenic
1	29594611	29594929	318	del	common	ncRNA_exonic
1	29992972	29993594	622	del	common	ncRNA_exonic
1	30059808	30060177	369	del	AWB	intergenic
1	30079403	30079453	50	del	AWB	intergenic
1	30107234	30107554	320	del	WBP	intergenic
1	30146169	30146220	51	del	WBP	intergenic
1	30334772	30334888	116	del	common	intronic
1	30540517	30540567	50	del	AWB	intergenic
1	30947014	30948010	996	del	WBP	exonic
1	31060584	31060865	281	del	AWB	intergenic
1	31137743	31141608	3865	del	AWB	exonic
1	31164126	31164705	579	del	AWB	intergenic
1	31319042	31319319	277	del	common	intronic
1	31395707	31396569	862	del	common	intergenic
1	31399360	31399653	293	del	common	intergenic
1	31508045	31508166	121	del	AWB	intergenic
1	31601074	31602309	1235	del	AWB	intergenic
1	31707688	31708182	494	del	AWB	intergenic
1	32152108	32152415	307	del	common	intergenic
1	32188640	32188695	55	del	AWB	intergenic
1	32267863	32268009	146	del	AWB	intronic
1	32489558	32489877	319	del	common	intronic
1	32558865	32559172	307	del	common	intronic
1	32572565	32577054	4489	del	WBP	exonic
1	32586181	32600540	14359	del	WBP	exonic
1	32586973	32587029	56	del	AWB	intronic
1	32603194	32604996	1802	del	WBP	exonic
1	32605095	32607378	2283	del	WBP	exonic
1	32607458	32612873	5415	del	WBP	exonic
1	32612980	32629397	16417	del	WBP	exonic
1	32696490	32696803	313	del	AWB	intergenic
1	32714503	32714788	285	del	AWB	intergenic
1	32930460	32930980	520	del	AWB	intergenic
1	33221021	33221349	328	del	AWB	intronic
1	33321976	33322040	64	del	AWB	ncRNA_exonic
1	33343138	33343437	299	del	AWB	intergenic
1	33389020	33389336	316	del	WBP	intergenic
1	33658800	33659109	309	del	AWB	intronic
1	33807026	33807112	86	del	common	intronic
1	33817595	33817654	59	del	AWB	intronic
1	33919322	33919444	122	del	AWB	intronic
1	33939039	33939838	799	del	AWB	intronic
1	34063400	34063454	54	del	common	intronic
1	34345518	34345642	124	del	AWB	intronic
1	34567840	34568162	322	del	AWB	intergenic
1	34845147	34845418	271	del	common	intronic
1	34887598	34887733	135	del	common	intronic
1	34906762	34906918	156	del	AWB	intronic
1	35056898	35057465	567	del	AWB	intronic
1	35185311	35185442	131	del	AWB	intronic
1	35253711	35254233	522	del	WBP	exonic
1	35274478	35275520	1042	del	common	intergenic
1	35380952	35381400	448	del	AWB	intronic
1	35599419	35599470	51	del	AWB	intergenic
1	35641026	35641748	722	del	common	intergenic
1	35719641	35719920	279	del	AWB	intronic
1	35911549	35920047	8498	del	WBP	exonic
1	36040787	36040938	151	del	AWB	intronic
1	36289844	36289935	91	del	AWB	intergenic
1	36519907	36520215	308	del	common	intergenic
1	36649656	36649722	66	del	AWB	intergenic
1	36674167	36674258	91	del	common	intergenic
1	37046861	37046923	62	del	common	intronic
1	37134505	37134776	271	del	AWB	intronic
1	37322886	37325825	2939	del	AWB	intergenic
1	37332144	37332373	229	del	AWB	intergenic
1	37369712	37369990	278	del	AWB	intergenic
1	37420682	37420756	74	del	common	intergenic
1	37452859	37456641	3782	del	AWB	intergenic
1	37492753	37493858	1105	del	common	intergenic
1	37524187	37524415	228	del	AWB	intergenic
1	37653588	37653937	349	del	AWB	intronic
1	37822342	37822675	333	del	common	intronic
1	37913729	37913792	63	del	common	ncRNA_exonic
1	38318768	38319545	777	del	AWB	intronic
1	38472918	38473798	880	del	common	intronic
1	38598324	38598533	209	del	AWB	intronic
1	38599681	38599764	83	del	AWB	intronic
1	39022674	39022978	304	del	AWB	intronic
1	39557186	39557670	484	del	AWB	intronic
1	39607547	39607613	66	del	common	intergenic
1	39618879	39618930	51	del	AWB	intergenic
1	39637606	39637685	79	del	AWB	intergenic
1	39639172	39639463	291	del	AWB	intergenic
1	39653431	39653710	279	del	AWB	intergenic
1	39674462	39674779	317	del	AWB	intergenic
1	39700428	39700717	289	del	common	intronic
1	39792249	39792410	161	del	common	intergenic
1	39794392	39794541	149	del	AWB	intergenic
1	39799346	39799618	272	del	common	intergenic
1	40040224	40040516	292	del	AWB	intergenic
1	40096788	40097297	509	del	common	intergenic
1	40132269	40132491	222	del	WBP	exonic
1	40132627	40134572	1945	del	WBP	exonic
1	40134745	40134848	103	del	WBP	exonic
1	40137897	40139907	2010	del	WBP	exonic
1	40401585	40401903	318	del	AWB	intergenic
1	40885850	40886012	162	del	common	intergenic
1	40908471	40908820	349	del	AWB	intergenic
1	41081767	41082070	303	del	common	intronic
1	41280239	41280317	78	del	AWB	intergenic
1	41303915	41304118	203	del	common	intergenic
1	41318960	41319088	128	del	AWB	intergenic
1	41423384	41423599	215	del	AWB	intergenic
1	41569675	41569951	276	del	AWB	intergenic
1	41748571	41752116	3545	del	AWB	intergenic
1	41795830	41796239	409	del	common	intergenic
1	41900037	41900343	306	del	common	intergenic
1	41931901	41932085	184	del	AWB	intergenic
1	42221625	42221909	284	del	common	intergenic
1	42222050	42223935	1885	del	common	intergenic
1	42571061	42578304	7243	del	AWB	intergenic
1	42588086	42588229	143	del	common	intergenic
1	42868029	42869889	1860	del	WBP	exonic
1	42887146	42893257	6111	del	WBP	exonic
1	43120876	43121000	124	del	WBP	intergenic
1	43164397	43164675	278	del	common	intergenic
1	43245258	43245311	53	del	AWB	intergenic
1	43258593	43259029	436	del	AWB	intergenic
1	43529398	43529450	52	del	common	intronic
1	43566077	43566148	71	del	AWB	ncRNA_intronic
1	43639843	43640180	337	del	AWB	intergenic
1	43710062	43710347	285	del	AWB	intronic
1	43764081	43766573	2492	del	AWB	intronic
1	44175968	44176037	69	del	AWB	intronic
1	44382232	44384098	1866	del	AWB	intergenic
1	44418252	44418559	307	del	common	intronic
1	44499186	44499314	128	del	AWB	intronic
1	44514761	44514824	63	del	AWB	intronic
1	44518340	44518629	289	del	common	intronic
1	44531964	44532499	535	del	AWB	intronic
1	44534350	44534404	54	del	AWB	UTR3
1	44543570	44543625	55	del	AWB	intronic
1	44844114	44844399	285	del	AWB	intergenic
1	44962745	44963069	324	del	AWB	downstream
1	44976202	44976376	174	del	common	intronic
1	45141102	45141382	280	del	common	intergenic
1	45159537	45159891	354	del	AWB	intergenic
1	45335205	45335840	635	del	AWB	intergenic
1	45337930	45338254	324	del	AWB	intergenic
1	45358714	45358983	269	del	AWB	intergenic
1	45460353	45460410	57	del	AWB	intergenic
1	45465059	45465116	57	del	AWB	intergenic
1	45602420	45602479	59	del	common	intergenic
1	45669200	45669488	288	del	AWB	intergenic
1	45851510	45852384	874	del	AWB	intergenic
1	46385069	46385120	51	del	AWB	intergenic
1	46475763	46475953	190	del	AWB	intergenic
1	46899273	46900931	1658	del	AWB	intergenic
1	47016346	47016657	311	del	AWB	intergenic
1	47060603	47060924	321	del	common	intergenic
1	47173090	47173170	80	del	AWB	intergenic
1	47729499	47730683	1184	del	common	intergenic
1	47782872	47783058	186	del	common	intergenic
1	47907374	47907569	195	del	common	intergenic
1	47980659	47983538	2879	del	AWB	intergenic
1	47987076	47987131	55	del	common	intergenic
1	48101496	48101818	322	del	AWB	intergenic
1	48112557	48113461	904	del	AWB	intergenic
1	48293669	48293956	287	del	AWB	intergenic
1	48508713	48511243	2530	del	common	intergenic
1	48558387	48558758	371	del	AWB	intergenic
1	48656156	48656223	67	del	common	intergenic
1	48705088	48705250	162	del	AWB	ncRNA_intronic
1	48840891	48842842	1951	del	AWB	ncRNA_intronic
1	48876227	48879126	2899	del	common	ncRNA_intronic
1	48922499	48922786	287	del	AWB	intronic
1	49182510	49182826	316	del	AWB	intronic
1	49310930	49311062	132	del	AWB	intronic
1	49384948	49385076	128	del	AWB	intronic
1	49545990	49546473	483	del	AWB	intronic
1	49870639	49870776	137	del	WBP	exonic
1	49904332	49904620	288	del	AWB	intronic
1	49918390	49918698	308	del	common	intronic
1	49931713	49931775	62	del	AWB	intronic
1	50463784	50464078	294	del	common	intronic
1	50507072	50507134	62	del	AWB	intergenic
1	50508463	50508771	308	del	common	intergenic
1	50726864	50727151	287	del	AWB	intronic
1	50931066	50931377	311	del	common	intronic
1	50934751	50934982	231	del	AWB	intronic
1	50948906	50949174	268	del	common	intronic
1	50997005	50997068	63	del	AWB	intronic
1	51169510	51170321	811	del	AWB	intergenic
1	51181414	51181474	60	del	AWB	intergenic
1	51211563	51211831	268	del	common	intergenic
1	51292831	51292923	92	del	AWB	intergenic
1	51409238	51409291	53	del	AWB	ncRNA_intronic
1	51409442	51409689	247	del	AWB	ncRNA_intronic
1	51491708	51491758	50	del	AWB	intergenic
1	51597531	51597590	59	del	common	intergenic
1	51828417	51828562	145	del	common	ncRNA_exonic
1	51978898	51985707	6809	del	WBP	intronic
1	52033161	52033259	98	del	AWB	intronic
1	52085600	52085743	143	del	AWB	intronic
1	52154961	52155253	292	del	AWB	intronic
1	52193191	52193489	298	del	AWB	intronic
1	52252486	52252785	299	del	AWB	intergenic
1	52268919	52269222	303	del	AWB	intergenic
1	52270352	52270667	315	del	AWB	intergenic
1	52744515	52744821	306	del	AWB	intronic
1	52758366	52758636	270	del	AWB	intronic
1	52794573	52796459	1886	del	AWB	intronic
1	52886823	52886971	148	del	common	intronic
1	52920778	52922200	1422	del	AWB	intronic
1	52950073	52950195	122	del	AWB	intergenic
1	52959682	52959960	278	del	AWB	intergenic
1	53138003	53138289	286	del	AWB	intronic
1	53213471	53214422	951	del	AWB	intergenic
1	53240860	53241194	334	del	common	intergenic
1	53301593	53303659	2066	del	AWB	intronic
1	53323275	53323575	300	del	AWB	intergenic
1	53344120	53345281	1161	del	common	intronic
1	53370968	53371020	52	del	common	intronic
1	53628469	53632281	3812	del	common	intergenic
1	53762059	53762339	280	del	common	intergenic
1	53800318	53800371	53	del	AWB	intergenic
1	53896114	53896181	67	del	WBP	intergenic
1	54026671	54026746	75	del	AWB	intergenic
1	54153363	54153614	251	del	AWB	intergenic
1	54196989	54197043	54	del	common	intergenic
1	54313777	54313835	58	del	AWB	intergenic
1	54396222	54399190	2968	del	AWB	intergenic
1	54466103	54466366	263	del	WBP	exonic
1	54466491	54469424	2933	del	WBP	exonic
1	54487486	54494180	6694	del	WBP	exonic
1	54579436	54581076	1640	del	WBP	exonic
1	54592511	54594831	2320	del	WBP	exonic
1	54632126	54632360	234	del	WBP	ncRNA_exonic
1	54632753	54632845	92	del	WBP	ncRNA_exonic
1	54689200	54689570	370	del	AWB	intergenic
1	54752246	54752528	282	del	common	intergenic
1	54829529	54829828	299	del	common	intergenic
1	54985597	54993653	8056	del	AWB	exonic
1	55052802	55052852	50	del	AWB	intergenic
1	55164876	55164938	62	del	AWB	intergenic
1	55181048	55181099	51	del	AWB	intergenic
1	55228032	55228341	309	del	AWB	intergenic
1	55288783	55291611	2828	del	AWB	intergenic
1	55290546	55290836	290	del	AWB	intergenic
1	55606393	55606447	54	del	common	intergenic
1	55781715	55781785	70	del	AWB	intronic
1	55900251	55900542	291	del	common	intronic
1	56139057	56142241	3184	del	AWB	intergenic
1	56230545	56230843	298	del	AWB	ncRNA_intronic
1	56290509	56290821	312	del	AWB	intergenic
1	56877490	56877869	379	del	AWB	intronic
1	57067941	57068163	222	del	AWB	intergenic
1	57270693	57270970	277	del	common	intergenic
1	57272977	57273426	449	del	AWB	intergenic
1	57340900	57347200	6300	del	WBP	exonic
1	57354473	57356707	2234	del	WBP	exonic
1	57525007	57525305	298	del	AWB	intronic
1	57597036	57597093	57	del	common	intronic
1	57842050	57842337	287	del	AWB	intronic
1	57859473	57861618	2145	del	WBP	exonic
1	58247035	58247220	185	del	AWB	intronic
1	58300118	58300217	99	del	common	intergenic
1	58523655	58526047	2392	del	WBP	exonic
1	59052589	59052946	357	del	AWB	ncRNA_exonic
1	59394197	59394401	204	del	common	intergenic
1	59848319	59848400	81	del	AWB	intergenic
1	60066926	60067621	695	del	AWB	intergenic
1	60131436	60132158	722	del	AWB	intergenic
1	60542653	60542704	51	del	WBP	intergenic
1	60572321	60573011	690	del	AWB	intergenic
1	60879615	60879898	283	del	AWB	intronic
1	61254092	61254422	330	del	AWB	intergenic
1	61281016	61281299	283	del	AWB	intergenic
1	61749637	61749891	254	del	common	intergenic
1	61797367	61803241	5874	del	AWB	intergenic
1	61854562	61854623	61	del	AWB	intergenic
1	62098985	62101425	2440	del	AWB	intergenic
1	62151629	62159310	7681	del	AWB	intergenic
1	62336794	62337003	209	del	AWB	intergenic
1	62454821	62454876	55	del	WBP	intergenic
1	62528383	62528574	191	del	AWB	intergenic
1	63078498	63080151	1653	del	AWB	intergenic
1	63081035	63082596	1561	del	AWB	intergenic
1	63088969	63089481	512	del	common	intergenic
1	63347185	63349599	2414	del	AWB	intergenic
1	63672066	63672140	74	del	AWB	intronic
1	63956210	63956262	52	del	AWB	intronic
1	64290332	64290422	90	del	AWB	intronic
1	64747074	64747400	326	del	common	ncRNA_intronic
1	65188932	65188989	57	del	AWB	ncRNA_intronic
1	65688810	65688881	71	del	AWB	intergenic
1	66037056	66039793	2737	del	AWB	intergenic
1	66352652	66353975	1323	del	WBP	exonic
1	66356192	66358762	2570	del	WBP	exonic
1	66456260	66456314	54	del	common	intergenic
1	66467385	66467721	336	del	AWB	UTR3
1	66645788	66646076	288	del	common	intergenic
1	66671168	66671422	254	del	AWB	intergenic
1	66691495	66691546	51	del	AWB	intergenic
1	66733158	66733223	65	del	AWB	intergenic
1	66765329	66766887	1558	del	AWB	intergenic
1	66779504	66779566	62	del	AWB	intergenic
1	66786191	66786266	75	del	AWB	intergenic
1	67106854	67107144	290	del	common	intergenic
1	67415049	67415202	153	del	AWB	intronic
1	67642013	67642364	351	del	AWB	intronic
1	67680379	67680650	271	del	common	intergenic
1	67717240	67717552	312	del	AWB	intergenic
1	67774452	67774592	140	del	common	intergenic
1	68405862	68406205	343	del	AWB	intronic
1	68512974	68513871	897	del	AWB	intronic
1	69074666	69074741	75	del	AWB	intergenic
1	69785819	69786101	282	del	AWB	intergenic
1	70262712	70264657	1945	del	common	intergenic
1	70478506	70482728	4222	del	AWB	intergenic
1	70604835	70605210	375	del	common	intergenic
1	70668726	70668792	66	del	common	intergenic
1	70818651	70818830	179	del	AWB	intergenic
1	71110711	71113872	3161	del	AWB	intergenic
1	71217965	71219413	1448	del	AWB	intronic
1	71451842	71459226	7384	del	common	exonic
1	71562664	71562758	94	del	WBP	intronic
1	71651834	71651897	63	del	AWB	intergenic
1	71665489	71665540	51	del	AWB	intergenic
1	71745744	71746027	283	del	AWB	intergenic
1	72261061	72261280	219	del	AWB	intergenic
1	72573167	72573254	87	del	common	intronic
1	72582665	72582734	69	del	WBP	intronic
1	72758373	72762852	4479	del	WBP	exonic
1	72787775	72788166	391	del	AWB	intronic
1	72812035	72812338	303	del	AWB	intronic
1	72824844	72825146	302	del	AWB	intronic
1	72886979	72887283	304	del	common	intergenic
1	72909076	72909126	50	del	WBP	intergenic
1	72996645	72997039	394	del	AWB	intergenic
1	73112030	73112332	302	del	AWB	intergenic
1	73175293	73175593	300	del	AWB	splicing
1	73270622	73270943	321	del	AWB	intronic
1	73358878	73358962	84	del	AWB	intronic
1	73495094	73495183	89	del	AWB	intronic
1	73805637	73805708	71	del	AWB	intergenic
1	73810150	73810205	55	del	common	intergenic
1	73810332	73810898	566	del	AWB	intergenic
1	73820436	73820518	82	del	WBP	intergenic
1	74010860	74018464	7604	del	WBP	exonic
1	74018566	74020521	1955	del	WBP	exonic
1	74025021	74025652	631	del	AWB	intronic
1	74026093	74028417	2324	del	WBP	exonic
1	74030320	74032450	2130	del	WBP	exonic
1	74207732	74208040	308	del	AWB	intergenic
1	74307208	74308770	1562	del	WBP	exonic
1	74308894	74314896	6002	del	WBP	exonic
1	74391226	74391537	311	del	AWB	intronic
1	74599231	74599559	328	del	AWB	intergenic
1	74846001	74846851	850	del	AWB	intergenic
1	75299450	75301007	1557	del	AWB	intergenic
1	75418471	75419982	1511	del	WBP	exonic
1	75420193	75422238	2045	del	WBP	exonic
1	75511965	75512334	369	del	WBP	exonic
1	75512407	75512519	112	del	WBP	exonic
1	75512618	75512795	177	del	WBP	exonic
1	75513137	75513397	260	del	WBP	exonic
1	75663538	75664318	780	del	AWB	intronic
1	75667964	75668622	658	del	AWB	intronic
1	75688971	75689748	777	del	AWB	intronic
1	75778584	75778899	315	del	AWB	intronic
1	76300241	76300307	66	del	AWB	intronic
1	76898666	76902662	3996	del	WBP	exonic
1	77042498	77043398	900	del	AWB	intronic
1	77358039	77359718	1679	del	AWB	intronic
1	77586121	77596690	10569	del	WBP	exonic
1	77617112	77618659	1547	del	WBP	exonic
1	77618837	77621931	3094	del	WBP	exonic
1	77911108	77911190	82	del	AWB	intergenic
1	78085129	78085361	232	del	AWB	intronic
1	78648064	78648253	189	del	common	intergenic
1	79035430	79036717	1287	del	AWB	intergenic
1	79176379	79177626	1247	del	AWB	intergenic
1	79370175	79670863	300688	del	common	exonic
1	79617665	79617948	283	del	AWB	ncRNA_intronic
1	79779726	79781154	1428	del	AWB	ncRNA_intronic
1	79871866	79872838	972	del	WBP	exonic
1	79874097	79874335	238	del	WBP	exonic
1	80076177	80076340	163	del	common	intronic
1	80138821	80138902	81	del	common	intergenic
1	80258455	80258974	519	del	AWB	ncRNA_intronic
1	80467236	80467290	54	del	common	ncRNA_intronic
1	80539118	80539419	301	del	AWB	ncRNA_intronic
1	80551048	80551148	100	del	WBP	ncRNA_intronic
1	80738505	80738579	74	del	common	intergenic
1	81348083	81348141	58	del	common	intergenic
1	81818950	81827525	8575	del	common	intronic
1	82036960	82037087	127	del	AWB	intronic
1	82284384	82284470	86	del	WBP	intronic
1	82336903	82337157	254	del	AWB	intronic
1	82393773	82394527	754	del	common	intronic
1	82972528	82972604	76	del	AWB	intronic
1	83015829	83018119	2290	del	WBP	exonic
1	83197034	83197089	55	del	AWB	intronic
1	83204778	83205268	490	del	AWB	intronic
1	83288402	83289286	884	del	common	intronic
1	83345072	83345124	52	del	common	intergenic
1	83600608	83600979	371	del	common	intergenic
1	83748656	83748718	62	del	AWB	intergenic
1	84062886	84062975	89	del	WBP	intronic
1	84213722	84213924	202	del	AWB	intergenic
1	85091498	85091826	328	del	common	intergenic
1	85150987	85155333	4346	del	AWB	intergenic
1	85428900	85429267	367	del	AWB	intergenic
1	85434185	85434477	292	del	AWB	intergenic
1	85504527	85504840	313	del	AWB	intergenic
1	85865612	85865906	294	del	AWB	intronic
1	85942130	85942424	294	del	AWB	intronic
1	86049416	86051146	1730	del	AWB	intergenic
1	86050525	86050617	92	del	WBP	intergenic
1	86056592	86056879	287	del	AWB	intergenic
1	86113412	86113692	280	del	common	intronic
1	86136830	86137021	191	del	AWB	intergenic
1	86442164	86442231	67	del	common	intronic
1	86650791	86652041	1250	del	AWB	intronic
1	87328300	87328656	356	del	AWB	intronic
1	87348751	87348931	180	del	AWB	ncRNA_exonic
1	87533881	87541290	7409	del	AWB	intergenic
1	87899489	87907542	8053	del	AWB	intergenic
1	88165893	88165947	54	del	AWB	intergenic
1	88209317	88209372	55	del	AWB	intronic
1	88504307	88504366	59	del	AWB	intergenic
1	88609658	88610709	1051	del	AWB	intergenic
1	89055112	89058249	3137	del	AWB	intergenic
1	89083498	89083829	331	del	AWB	intergenic
1	89101242	89103368	2126	del	AWB	intergenic
1	89252729	89254068	1339	del	AWB	intergenic
1	89413030	89413096	66	del	common	intergenic
1	89485988	89486407	419	del	AWB	intergenic
1	89549992	89551420	1428	del	AWB	intergenic
1	90170444	90170546	102	del	WBP	exonic
1	90318731	90318816	85	del	AWB	intergenic
1	90681821	90684587	2766	del	WBP	exonic
1	90822263	90825693	3430	del	WBP	exonic
1	90837559	90837724	165	del	WBP	exonic
1	91047962	91048046	84	del	common	downstream
1	91093948	91094007	59	del	AWB	intergenic
1	91808886	91808936	50	del	AWB	intergenic
1	92014765	92014826	61	del	WBP	intergenic
1	92515396	92515478	82	del	AWB	intergenic
1	92726661	92734970	8309	del	AWB	intergenic
1	93289824	93290843	1019	del	AWB	intergenic
1	93291223	93292891	1668	del	AWB	intergenic
1	93307559	93308568	1009	del	AWB	intergenic
1	93363512	93363571	59	del	AWB	intergenic
1	93410744	93411392	648	del	AWB	intergenic
1	93421807	93421962	155	del	AWB	intergenic
1	93443433	93443485	52	del	AWB	intergenic
1	93591707	93591774	67	del	AWB	intergenic
1	94045385	94045493	108	del	AWB	intergenic
1	94493507	94493628	121	del	AWB	intronic
1	94494645	94494709	64	del	AWB	intronic
1	94906227	94908069	1842	del	common	intergenic
1	95170466	95170520	54	del	AWB	intergenic
1	95573609	95573870	261	del	common	intronic
1	95633562	95633612	50	del	common	intronic
1	95635764	95637119	1355	del	WBP	exonic
1	95669744	95685744	16000	del	WBP	exonic
1	95744238	95746974	2736	del	WBP	exonic
1	95747144	95748821	1677	del	WBP	exonic
1	95933613	95933924	311	del	AWB	intergenic
1	96330336	96331123	787	del	common	intronic
1	96462807	96465115	2308	del	WBP	exonic
1	96465248	96472568	7320	del	WBP	exonic
1	96536300	96536460	160	del	AWB	intronic
1	96578911	96578964	53	del	AWB	intronic
1	96677465	96677544	79	del	AWB	intronic
1	96737204	96737490	286	del	AWB	intergenic
1	96741914	96743487	1573	del	WBP	exonic
1	96845454	96845505	51	del	WBP	upstream
1	96929075	96929275	200	del	AWB	intergenic
1	96990259	96990350	91	del	AWB	intergenic
1	97286471	97287353	882	del	common	intergenic
1	97447582	97449591	2009	del	WBP	exonic
1	97600127	97600758	631	del	AWB	intergenic
1	97605878	97605960	82	del	WBP	intergenic
1	98080314	98080436	122	del	common	intergenic
1	98101226	98101447	221	del	common	intergenic
1	98370622	98370756	134	del	AWB	intronic
1	98610910	98611053	143	del	AWB	intergenic
1	99216612	99216669	57	del	AWB	intergenic
1	99315463	99315756	293	del	AWB	intergenic
1	99320853	99320998	145	del	AWB	intergenic
1	99494927	99495240	313	del	AWB	intronic
1	99595179	99595244	65	del	AWB	intronic
1	99598834	99598892	58	del	WBP	intronic
1	99704703	99704760	57	del	AWB	intronic
1	99761596	99762506	910	del	AWB	intronic
1	99832232	99833145	913	del	AWB	intergenic
1	100014835	100015391	556	del	AWB	intergenic
1	100218662	100218714	52	del	common	UTR5
1	100242495	100242546	51	del	common	intronic
1	100369970	100370023	53	del	AWB	intergenic
1	100437860	100441783	3923	del	WBP	exonic
1	100445952	100446517	565	del	WBP	exonic
1	100449833	100449924	91	del	WBP	exonic
1	100450430	100454329	3899	del	WBP	exonic
1	100462962	100470061	7099	del	WBP	exonic
1	100473815	100473870	55	del	AWB	UTR3
1	100541363	100541653	290	del	common	intergenic
1	100559237	100560197	960	del	AWB	upstream
1	100746359	100746651	292	del	AWB	intergenic
1	100837280	100838035	755	del	common	intergenic
1	100907149	100907200	51	del	common	intergenic
1	100957576	100957710	134	del	AWB	intergenic
1	100981516	100981612	96	del	AWB	intergenic
1	101040135	101040413	278	del	AWB	intergenic
1	101228751	101230624	1873	del	AWB	intergenic
1	101583813	101585789	1976	del	AWB	intergenic
1	101980974	101982052	1078	del	AWB	intronic
1	102033259	102033398	139	del	AWB	intronic
1	102036047	102036608	561	del	common	intronic
1	102103355	102103656	301	del	AWB	intronic
1	102153535	102153821	286	del	AWB	intronic
1	102234987	102235065	78	del	AWB	intronic
1	102339810	102342248	2438	del	AWB	intronic
1	102626630	102626715	85	del	AWB	intronic
1	102931828	102931889	61	del	common	intronic
1	103046306	103053724	7418	del	AWB	intronic
1	103069060	103069116	56	del	common	intronic
1	103089008	103089066	58	del	common	intergenic
1	103096616	103096907	291	del	common	intergenic
1	103135132	103135266	134	del	common	intergenic
1	103173854	103174159	305	del	common	intergenic
1	103254269	103254334	65	del	common	intergenic
1	103563859	103564077	218	del	common	intergenic
1	103581718	103581785	67	del	common	intergenic
1	103639660	103640441	781	del	WBP	ncRNA_exonic
1	103686740	103690444	3704	del	WBP	intergenic
1	103690586	103695961	5375	del	WBP	intergenic
1	103697703	103719769	22066	del	WBP	intergenic
1	103781772	103782097	325	del	AWB	intergenic
1	103795906	103798184	2278	del	WBP	exonic
1	104315451	104315755	304	del	common	intronic
1	104712328	104712635	307	del	AWB	intergenic
1	104746668	104746797	129	del	AWB	intronic
1	104770603	104774570	3967	del	WBP	exonic
1	105262242	105263550	1308	del	AWB	intergenic
1	105542486	105543066	580	del	AWB	intergenic
1	105716441	105716735	294	del	AWB	intergenic
1	105989247	105998540	9293	del	WBP	exonic
1	105998713	106000130	1417	del	WBP	exonic
1	106000226	106013049	12823	del	WBP	exonic
1	106403694	106404189	495	del	AWB	intronic
1	106461187	106461473	286	del	common	upstream
1	106528973	106529034	61	del	common	intergenic
1	106673297	106673360	63	del	AWB	intergenic
1	106724474	106726086	1612	del	WBP	intergenic
1	106817374	106818770	1396	del	AWB	intergenic
1	106877335	106881581	4246	del	WBP	exonic
1	106913732	106916176	2444	del	WBP	exonic
1	106916291	106917202	911	del	WBP	exonic
1	106917338	106917576	238	del	WBP	exonic
1	106920487	106920806	319	del	AWB	intronic
1	106924685	106924781	96	del	WBP	exonic
1	106987969	106988030	61	del	common	intronic
1	106989248	106989571	323	del	AWB	intronic
1	107106992	107108315	1323	del	AWB	intronic
1	107197927	107202452	4525	del	WBP	exonic
1	107337839	107338083	244	del	WBP	exonic
1	107346573	107348467	1894	del	WBP	exonic
1	107627156	107630021	2865	del	WBP	exonic
1	107659641	107659891	250	del	WBP	exonic
1	107914672	107915720	1048	del	WBP	exonic
1	107915814	107916026	212	del	WBP	exonic
1	107926980	107931021	4041	del	WBP	exonic
1	108110964	108111287	323	del	AWB	intronic
1	108218088	108218160	72	del	AWB	intronic
1	108338898	108340725	1827	del	WBP	exonic
1	108387643	108389166	1523	del	WBP	exonic
1	108393551	108393715	164	del	AWB	intronic
1	108645262	108645576	314	del	common	intergenic
1	108646606	108646745	139	del	AWB	intergenic
1	108782411	108783691	1280	del	WBP	exonic
1	108871523	108871829	306	del	AWB	intergenic
1	108879613	108879870	257	del	AWB	intergenic
1	108884035	108886131	2096	del	WBP	exonic
1	109380728	109381003	275	del	AWB	intronic
1	109522811	109523458	647	del	AWB	intronic
1	109753235	109753512	277	del	AWB	intergenic
1	109806202	109806292	90	del	common	intergenic
1	109930759	109930838	79	del	common	upstream
1	110042890	110042965	75	del	AWB	intronic
1	110498591	110498875	284	del	AWB	ncRNA_intronic
1	110503408	110503524	116	del	AWB	ncRNA_intronic
1	110747175	110747246	71	del	AWB	intergenic
1	111633448	111634704	1256	del	WBP	exonic
1	111654374	111654469	95	del	common	intergenic
1	111851180	111855713	4533	del	AWB	exonic
1	112053239	112053307	68	del	AWB	intergenic
1	112077606	112078773	1167	del	AWB	intergenic
1	112371429	112390591	19162	del	WBP	upstream
1	112439284	112439803	519	del	common	intronic
1	112520300	112520585	285	del	AWB	intronic
1	112568541	112568766	225	del	AWB	intronic
1	112661252	112661552	300	del	common	intergenic
1	112708179	112708229	50	del	AWB	intronic
1	112932751	112933083	332	del	AWB	intronic
1	112963112	112966182	3070	del	WBP	exonic
1	113121800	113124444	2644	del	WBP	exonic
1	113131322	113134304	2982	del	WBP	exonic
1	113183217	113183270	53	del	AWB	intronic
1	113301791	113301863	72	del	AWB	intronic
1	113377338	113384921	7583	del	WBP	exonic
1	113479288	113479580	292	del	AWB	intronic
1	113560154	113560245	91	del	AWB	intronic
1	113855337	113855639	302	del	AWB	intergenic
1	113874888	113875163	275	del	AWB	intergenic
1	113891233	113894908	3675	del	AWB	intergenic
1	113904402	113904487	85	del	AWB	intergenic
1	113940287	113940352	65	del	AWB	intronic
1	114118926	114119046	120	del	AWB	intergenic
1	114138184	114139352	1168	del	AWB	intergenic
1	114568671	114568746	75	del	AWB	intronic
1	114659181	114659500	319	del	AWB	intergenic
1	114686611	114686663	52	del	AWB	UTR3
1	114689603	114699387	9784	del	WBP	exonic
1	114705563	114716398	10835	del	WBP	exonic
1	115089655	115089972	317	del	AWB	intergenic
1	115293953	115294241	288	del	AWB	intronic
1	115708615	115708667	52	del	common	ncRNA_intronic
1	115715756	115715818	62	del	common	ncRNA_intronic
1	115744859	115745143	284	del	AWB	intronic
1	115903349	115903670	321	del	AWB	intergenic
1	115952299	115952599	300	del	AWB	intronic
1	116198128	116198192	64	del	AWB	intronic
1	116305846	116305951	105	del	AWB	intronic
1	116612468	116618472	6004	del	WBP	exonic
1	116634063	116634135	72	del	AWB	intergenic
1	116694304	116694573	269	del	AWB	ncRNA_exonic
1	116784617	116784680	63	del	AWB	intronic
1	116845392	116845494	102	del	AWB	intronic
1	116945699	116953205	7506	del	AWB	exonic
1	117218711	117218778	67	del	AWB	intronic
1	117351283	117351635	352	del	AWB	intronic
1	117377284	117377566	282	del	AWB	intronic
1	117585808	117585877	69	del	common	intronic
1	117900030	117900272	242	del	AWB	intergenic
1	117936868	117936920	52	del	common	ncRNA_exonic
1	118303551	118303696	145	del	AWB	intergenic
1	119148525	119148835	310	del	AWB	intronic
1	119154706	119155026	320	del	AWB	UTR3
1	119197855	119198255	400	del	common	intronic
1	119383034	119384542	1508	del	WBP	exonic
1	119564415	119564908	493	del	AWB	intronic
1	119669079	119669353	274	del	AWB	intergenic
1	119688122	119688523	401	del	AWB	intergenic
1	119785875	119785983	108	del	AWB	intergenic
1	119831550	119831703	153	del	AWB	intronic
1	119848271	119848557	286	del	AWB	intronic
1	119872054	119874678	2624	del	WBP	exonic
1	119876604	119878584	1980	del	WBP	exonic
1	119911839	119912058	219	del	common	intronic
1	119962290	119962412	122	del	common	UTR3
1	120863706	120863767	61	del	AWB	intergenic
1	120990412	120990469	57	del	common	intergenic
1	121309475	121313107	3632	del	WBP	exonic
1	121321894	121322017	123	del	AWB	intronic
1	121338607	121343116	4509	del	WBP	exonic
1	121594564	121595845	1281	del	AWB	intergenic
1	121818468	121818569	101	del	AWB	intronic
1	122445358	122445649	291	del	AWB	intronic
1	122823823	122824354	531	del	AWB	intronic
1	122975409	122975695	286	del	AWB	UTR3
1	123066229	123066546	317	del	AWB	intergenic
1	123158281	123158889	608	del	common	intronic
1	123300389	123300484	95	del	WBP	exonic
1	123319389	123320197	808	del	WBP	exonic
1	123775374	123779213	3839	del	AWB	intergenic
1	124170948	124171034	86	del	AWB	intergenic
1	124560018	124568469	8451	del	AWB	ncRNA_exonic
1	124694258	124695230	972	del	AWB	intergenic
1	124767543	124767664	121	del	AWB	intergenic
1	124992643	124993289	646	del	AWB	intergenic
1	125130810	125130862	52	del	common	intergenic
1	125433894	125435333	1439	del	AWB	intergenic
1	125580935	125581220	285	del	AWB	intergenic
1	125652666	125652952	286	del	AWB	intergenic
1	125826715	125827267	552	del	AWB	ncRNA_exonic
1	125828428	125828778	350	del	AWB	ncRNA_exonic
1	125891933	125892003	70	del	AWB	upstream
1	125903742	125904162	420	del	AWB	intergenic
1	125969512	125970208	696	del	common	intergenic
1	126089125	126090942	1817	del	WBP	exonic
1	126111347	126114216	2869	del	WBP	exonic
1	126308967	126309069	102	del	common	UTR5
1	126461087	126461367	280	del	AWB	intergenic
1	126471431	126471583	152	del	AWB	downstream
1	126513969	126515107	1138	del	common	intergenic
1	126737237	126737435	198	del	AWB	intergenic
1	126964255	126965009	754	del	common	intronic
1	126974327	126975555	1228	del	WBP	exonic
1	127001573	127004143	2570	del	WBP	exonic
1	127004260	127006635	2375	del	WBP	exonic
1	127455309	127457415	2106	del	AWB	intronic
1	127565785	127566416	631	del	AWB	intronic
1	127741684	127746549	4865	del	WBP	exonic
1	127746769	127747894	1125	del	WBP	exonic
1	127748024	127748571	547	del	WBP	exonic
1	127752192	127755265	3073	del	WBP	exonic
1	127755353	127755450	97	del	WBP	exonic
1	127758717	127758851	134	del	WBP	exonic
1	127763893	127764021	128	del	AWB	intronic
1	127886623	127886697	74	del	AWB	intronic
1	128123637	128123917	280	del	AWB	intergenic
1	128166229	128167339	1110	del	AWB	intronic
1	128286773	128288165	1392	del	AWB	intronic
1	128388977	128392098	3121	del	WBP	exonic
1	128656171	128656385	214	del	AWB	downstream
1	128850979	128852871	1892	del	WBP	exonic
1	128854451	128864100	9649	del	WBP	exonic
1	128914170	128914338	168	del	AWB	intronic
1	128987342	128987443	101	del	AWB	intronic
1	129004828	129005147	319	del	AWB	intronic
1	129061614	129069539	7925	del	AWB	exonic
1	129109629	129114500	4871	del	WBP	exonic
1	129192577	129193656	1079	del	WBP	exonic
1	129317236	129317549	313	del	common	intronic
1	129372250	129372531	281	del	AWB	intergenic
1	129576744	129576834	90	del	AWB	intronic
1	129611674	129615067	3393	del	WBP	exonic
1	129624249	129624650	401	del	AWB	intronic
1	129913699	129929305	15606	del	WBP	exonic
1	129918381	129918667	286	del	AWB	intronic
1	129993685	129995215	1530	del	WBP	exonic
1	130489912	130489980	68	del	AWB	intronic
1	130531063	130531115	52	del	AWB	intronic
1	130824038	130824296	258	del	common	downstream
1	130852154	130852629	475	del	WBP	exonic
1	131005679	131011236	5557	del	WBP	exonic
1	131020261	131020383	122	del	WBP	exonic
1	131024533	131024697	164	del	WBP	exonic
1	131141276	131141462	186	del	AWB	intronic
1	131507415	131507471	56	del	common	intergenic
1	131565627	131565745	118	del	AWB	intronic
1	131731994	131732097	103	del	WBP	exonic
1	131735796	131735943	147	del	WBP	exonic
1	131738734	131738968	234	del	WBP	exonic
1	131741680	131742878	1198	del	WBP	exonic
1	131816973	131820528	3555	del	AWB	intergenic
1	132151100	132153018	1918	del	AWB	intergenic
1	132197820	132198736	916	del	AWB	intergenic
1	132480923	132481289	366	del	AWB	intergenic
1	132671302	132673380	2078	del	AWB	intergenic
1	132771153	132773605	2452	del	WBP	exonic
1	132773990	132783863	9873	del	WBP	exonic
1	132775032	132775134	102	del	AWB	intronic
1	132808126	132809543	1417	del	WBP	exonic
1	132993211	132993519	308	del	AWB	intronic
1	133206480	133206539	59	del	common	intergenic
1	133274978	133275256	278	del	common	intergenic
1	133504313	133504399	86	del	common	intergenic
1	133522413	133522719	306	del	AWB	intergenic
1	133530475	133530762	287	del	AWB	intergenic
1	134240457	134240528	71	del	common	intergenic
1	134549551	134549828	277	del	AWB	intergenic
1	134848237	134848564	327	del	common	intergenic
1	135513419	135514434	1015	del	common	intergenic
1	135538256	135538495	239	del	AWB	intergenic
1	136046106	136046805	699	del	AWB	intergenic
1	136525389	136525628	239	del	AWB	upstream
1	136823786	136823875	89	del	AWB	intronic
1	136953566	136953641	75	del	AWB	intronic
1	137433149	137434987	1838	del	WBP	exonic
1	137648737	137648797	60	del	AWB	intronic
1	138660253	138660598	345	del	AWB	intronic
1	138745509	138745793	284	del	AWB	intronic
1	138890392	138890450	58	del	common	intronic
1	138975002	138975311	309	del	common	intronic
1	139060697	139060909	212	del	AWB	intronic
1	139276957	139277253	296	del	AWB	intergenic
1	139336283	139336571	288	del	common	intergenic
1	139358408	139358468	60	del	AWB	intergenic
1	139455337	139455396	59	del	AWB	intronic
1	139761184	139764646	3462	del	AWB	intronic
1	139833415	139836035	2620	del	WBP	exonic
1	139914735	139914796	61	del	common	intronic
1	140002464	140002758	294	del	common	intronic
1	140140510	140141061	551	del	AWB	intronic
1	140297192	140297403	211	del	AWB	intronic
1	140374600	140377915	3315	del	AWB	intronic
1	140413689	140415934	2245	del	AWB	intronic
1	140690980	140691264	284	del	AWB	intronic
1	140818574	140821518	2944	del	common	intronic
1	141010621	141010741	120	del	AWB	intergenic
1	141402423	141402721	298	del	AWB	intergenic
1	141588827	141588987	160	del	AWB	intronic
1	142292403	142292708	305	del	AWB	intergenic
1	142359147	142360134	987	del	AWB	intergenic
1	142436335	142436407	72	del	AWB	intergenic
1	142437703	142438792	1089	del	AWB	intergenic
1	142536809	142536901	92	del	AWB	intergenic
1	142541028	142556857	15829	del	AWB	ncRNA_exonic
1	142585752	142588489	2737	del	common	intergenic
1	142764039	142764100	61	del	AWB	intergenic
1	142928704	142928783	79	del	common	intronic
1	142948899	142950040	1141	del	common	intergenic
1	143146536	143146590	54	del	AWB	intergenic
1	143469712	143470014	302	del	common	intergenic
1	143658376	143659438	1062	del	AWB	intergenic
1	143713581	143713692	111	del	AWB	intronic
1	143765863	143766153	290	del	AWB	intronic
1	143809398	143809912	514	del	AWB	intronic
1	143862128	143862201	73	del	AWB	intergenic
1	143990559	143993144	2585	del	WBP	exonic
1	144027246	144027389	143	del	AWB	intergenic
1	144058620	144059043	423	del	AWB	intergenic
1	144108343	144108409	66	del	AWB	intronic
1	144176673	144176759	86	del	common	intronic
1	144382437	144382519	82	del	AWB	intronic
1	144392554	144394124	1570	del	AWB	intronic
1	144395292	144395579	287	del	AWB	intronic
1	144419651	144419943	292	del	AWB	intronic
1	144451001	144451276	275	del	AWB	intronic
1	144511701	144512083	382	del	AWB	intronic
1	144675212	144675511	299	del	common	intronic
1	144694029	144694319	290	del	AWB	intronic
1	144696296	144696347	51	del	common	intronic
1	144696466	144696552	86	del	AWB	intronic
1	144869640	144877014	7374	del	common	intergenic
1	144877726	144877847	121	del	common	intergenic
1	144880713	144880992	279	del	common	intergenic
1	145290398	145290459	61	del	AWB	intergenic
1	145292495	145292799	304	del	AWB	intergenic
1	145360287	145362529	2242	del	WBP	exonic
1	145549912	145549986	74	del	common	intronic
1	145716003	145718878	2875	del	WBP	exonic
1	145825245	145825334	89	del	AWB	intergenic
1	145856861	145857358	497	del	AWB	intergenic
1	145961081	145961975	894	del	AWB	intronic
1	146032075	146033582	1507	del	AWB	exonic
1	146731414	146731513	99	del	AWB	intergenic
1	146752799	146754380	1581	del	AWB	intergenic
1	146868153	146868545	392	del	AWB	intergenic
1	146951731	146952855	1124	del	AWB	intergenic
1	147052231	147052304	73	del	AWB	intergenic
1	147411948	147413841	1893	del	AWB	intergenic
1	147617533	147649293	31760	del	WBP	exonic
1	147636653	147636902	249	del	AWB	intronic
1	148802516	148802651	135	del	AWB	upstream
1	148902613	148902964	351	del	AWB	ncRNA_exonic
1	149035067	149035118	51	del	AWB	intergenic
1	149566493	149566708	215	del	WBP	exonic
1	149574739	149579686	4947	del	WBP	exonic
1	149579830	149581419	1589	del	WBP	exonic
1	149605459	149605730	271	del	common	intergenic
1	149783483	149784177	694	del	AWB	intergenic
1	149891407	149891665	258	del	common	intronic
1	149903770	149903836	66	del	AWB	intergenic
1	150239180	150239239	59	del	common	intergenic
1	150448170	150448228	58	del	AWB	intergenic
1	150580914	150580983	69	del	common	intergenic
1	150739083	150739137	54	del	common	intronic
1	150823892	150823995	103	del	AWB	intergenic
1	150831977	150832279	302	del	common	intergenic
1	151416175	151416324	149	del	AWB	intergenic
1	151453479	151459188	5709	del	AWB	intergenic
1	151613855	151614176	321	del	WBP	intergenic
1	151662312	151662472	160	del	common	intergenic
1	151882543	151882691	148	del	WBP	intergenic
1	151897600	151897902	302	del	common	intergenic
1	151936660	151937000	340	del	WBP	ncRNA_exonic
1	152073269	152073758	489	del	AWB	intergenic
1	152210171	152210393	222	del	AWB	intergenic
1	152468656	152468726	70	del	common	ncRNA_intronic
1	152625421	152625731	310	del	WBP	intronic
1	152726291	152726366	75	del	AWB	intronic
1	152759339	152759398	59	del	AWB	intronic
1	153406231	153406451	220	del	WBP	intergenic
1	153535460	153536346	886	del	AWB	intergenic
1	153596440	153596860	420	del	WBP	intergenic
1	154126426	154126718	292	del	AWB	intergenic
1	154351972	154352026	54	del	common	intergenic
1	154414068	154414356	288	del	common	intergenic
1	154596510	154605269	8759	del	WBP	exonic
1	154691958	154692237	279	del	WBP	intergenic
1	154786083	154787515	1432	del	AWB	intergenic
1	154793766	154794071	305	del	common	intergenic
1	154953054	154957385	4331	del	WBP	intergenic
1	155083482	155084293	811	del	AWB	intergenic
1	155562614	155562922	308	del	common	intergenic
1	156077137	156077762	625	del	AWB	intergenic
1	156177080	156177636	556	del	WBP	intergenic
1	156321432	156321484	52	del	AWB	intronic
1	156819862	156820176	314	del	WBP	intergenic
1	157272793	157272853	60	del	common	intergenic
1	157321007	157321061	54	del	common	intergenic
1	157372687	157379954	7267	del	AWB	intergenic
1	157411515	157411572	57	del	AWB	intergenic
1	157426558	157426687	129	del	AWB	intergenic
1	157777674	157778266	592	del	common	intergenic
1	158250048	158251229	1181	del	WBP	exonic
1	158253666	158253738	72	del	AWB	intronic
1	158267543	158267832	289	del	WBP	intronic
1	158638603	158639325	722	del	common	intergenic
1	158766443	158767407	964	del	AWB	intronic
1	158767793	158768119	326	del	WBP	intronic
1	158832070	158832227	157	del	AWB	intronic
1	158905211	158905511	300	del	common	intergenic
1	158909949	158910948	999	del	common	intergenic
1	159137529	159137591	62	del	common	intronic
1	159257848	159258297	449	del	AWB	intronic
1	159395898	159396186	288	del	WBP	intronic
1	159631608	159631671	63	del	AWB	intergenic
1	159642445	159642812	367	del	common	intergenic
1	159672664	159672967	303	del	WBP	intergenic
1	159893273	159893327	54	del	AWB	intronic
1	160213489	160213540	51	del	AWB	intergenic
1	160417505	160418475	970	del	AWB	ncRNA_exonic
1	160563436	160565753	2317	del	WBP	intergenic
1	160775077	160775172	95	del	common	downstream
1	160856360	160856412	52	del	AWB	intergenic
1	160887159	160887451	292	del	common	intergenic
1	161049259	161049583	324	del	WBP	intergenic
1	161058674	161058741	67	del	common	intergenic
1	161068213	161068267	54	del	common	intergenic
1	161135963	161136027	64	del	common	intergenic
1	161381958	161382088	130	del	AWB	intronic
1	161396775	161396985	210	del	AWB	intronic
1	161473750	161473856	106	del	AWB	intronic
1	161546926	161547201	275	del	AWB	intronic
1	161619009	161620413	1404	del	WBP	exonic
1	161625547	161627736	2189	del	WBP	exonic
1	161760305	161763245	2940	del	WBP	exonic
1	161767592	161767874	282	del	WBP	intronic
1	161884770	161884993	223	del	common	intronic
1	162088301	162090789	2488	del	WBP	exonic
1	162152005	162152312	307	del	WBP	ncRNA_intronic
1	162177209	162177477	268	del	AWB	intronic
1	162325068	162325366	298	del	WBP	intergenic
1	162404110	162405356	1246	del	AWB	intronic
1	162409676	162411698	2022	del	AWB	intronic
1	162535804	162536001	197	del	AWB	intergenic
1	163075387	163075517	130	del	WBP	intergenic
1	163184340	163187030	2690	del	WBP	exonic
1	163264197	163264507	310	del	WBP	intergenic
1	163269582	163269885	303	del	WBP	intergenic
1	163327837	163327906	69	del	AWB	intergenic
1	163393161	163393591	430	del	AWB	intergenic
1	163696529	163696786	257	del	WBP	exonic
1	163865835	163866068	233	del	WBP	exonic
1	163866259	163872159	5900	del	WBP	exonic
1	163868691	163868976	285	del	WBP	intronic
1	163872240	163887598	15358	del	WBP	exonic
1	163950245	163951473	1228	del	AWB	intronic
1	164244351	164244653	302	del	common	intronic
1	164254456	164255043	587	del	WBP	intronic
1	164843931	164844639	708	del	common	intergenic
1	165139328	165162979	23651	del	WBP	exonic
1	165146514	165146757	243	del	AWB	intronic
1	165279198	165279485	287	del	WBP	intergenic
1	165433324	165433648	324	del	common	intergenic
1	165444243	165444952	709	del	AWB	intergenic
1	166142315	166142699	384	del	WBP	ncRNA_exonic
1	166184186	166184474	288	del	WBP	ncRNA_exonic
1	166669430	166671386	1956	del	WBP	exonic
1	166671509	166671647	138	del	WBP	exonic
1	166767897	166768200	303	del	WBP	intergenic
1	166960688	166960857	169	del	common	ncRNA_intronic
1	167011131	167012797	1666	del	AWB	intronic
1	167307242	167308186	944	del	AWB	intergenic
1	167319347	167319403	56	del	common	intergenic
1	168181886	168182207	321	del	AWB	intergenic
1	168323686	168323765	79	del	common	intergenic
1	168472309	168473097	788	del	AWB	intergenic
1	168521006	168522712	1706	del	AWB	intronic
1	169664757	169665066	309	del	common	intronic
1	169713749	169716134	2385	del	WBP	exonic
1	169716217	169717801	1584	del	WBP	exonic
1	169727960	169728312	352	del	WBP	exonic
1	169728386	169728502	116	del	WBP	exonic
1	169728838	169730555	1717	del	WBP	exonic
1	169730926	169731506	580	del	WBP	exonic
1	169877194	169877825	631	del	AWB	UTR3
1	170165403	170165682	279	del	common	intergenic
1	170227832	170227923	91	del	common	intergenic
1	170411545	170411605	60	del	AWB	intergenic
1	170839945	170840017	72	del	AWB	intergenic
1	170924885	170924945	60	del	AWB	intergenic
1	171078262	171078570	308	del	common	intergenic
1	171465921	171465984	63	del	WBP	intergenic
1	172530416	172530509	93	del	AWB	intergenic
1	172886790	172887301	511	del	AWB	intergenic
1	173062271	173062357	86	del	common	intergenic
1	173323137	173323418	281	del	AWB	intergenic
1	173389422	173389617	195	del	common	intergenic
1	173543267	173543350	83	del	common	intergenic
1	173909011	173911173	2162	del	AWB	intergenic
1	174203973	174207492	3519	del	AWB	intergenic
1	174249964	174250461	497	del	AWB	intergenic
1	174452080	174454999	2919	del	WBP	intergenic
1	175251791	175251860	69	del	AWB	intronic
1	175264987	175267403	2416	del	WBP	exonic
1	175380727	175381013	286	del	AWB	intronic
1	175543265	175543464	199	del	AWB	intergenic
1	175653988	175654131	143	del	AWB	intergenic
1	176045200	176047136	1936	del	common	intergenic
1	176640506	176640808	302	del	AWB	intergenic
1	176736079	176740476	4397	del	common	intergenic
1	177249263	177249899	636	del	AWB	intronic
1	177432274	177432345	71	del	common	intronic
1	178040503	178040612	109	del	AWB	intergenic
1	178075692	178075993	301	del	common	intergenic
1	178358865	178358937	72	del	WBP	intergenic
1	178701679	178702339	660	del	AWB	intergenic
1	178759619	178759684	65	del	AWB	intergenic
1	178975457	178975756	299	del	common	intergenic
1	179019908	179020641	733	del	AWB	intergenic
1	179237449	179237500	51	del	common	intergenic
1	179275604	179275888	284	del	AWB	intergenic
1	179373645	179373702	57	del	AWB	intergenic
1	179450871	179452066	1195	del	WBP	intergenic
1	179481574	179481644	70	del	common	downstream
1	179591965	179592040	75	del	WBP	intronic
1	179637908	179638002	94	del	WBP	exonic
1	180264887	180266798	1911	del	WBP	UTR5
1	180276838	180280237	3399	del	AWB	intronic
1	180411540	180411845	305	del	AWB	intronic
1	180428612	180428677	65	del	AWB	intronic
1	180526200	180526480	280	del	common	intronic
1	180540890	180541177	287	del	common	intronic
1	180645861	180661626	15765	del	WBP	exonic
1	180665863	180667497	1634	del	WBP	exonic
1	180667708	180669551	1843	del	WBP	exonic
1	180670123	180670255	132	del	WBP	exonic
1	180672904	180674015	1111	del	WBP	exonic
1	180674160	180678891	4731	del	WBP	exonic
1	180682477	180690328	7851	del	WBP	exonic
1	180690432	180693936	3504	del	WBP	exonic
1	180694015	180697078	3063	del	WBP	exonic
1	180769017	180769079	62	del	common	intronic
1	180943732	180947238	3506	del	WBP	exonic
1	181090552	181090846	294	del	WBP	intergenic
1	181391910	181391968	58	del	common	intronic
1	181411990	181413857	1867	del	WBP	exonic
1	181621755	181648675	26920	del	WBP	exonic
1	181671247	181671399	152	del	AWB	intergenic
1	181686735	181691681	4946	del	WBP	exonic
1	181699799	181700079	280	del	WBP	exonic
1	181704314	181706863	2549	del	WBP	exonic
1	181830387	181831031	644	del	AWB	intergenic
1	182237373	182238190	817	del	AWB	intronic
1	182329294	182330324	1030	del	WBP	exonic
1	182330402	182330497	95	del	WBP	exonic
1	182349724	182349783	59	del	common	intronic
1	182485021	182485394	373	del	WBP	intergenic
1	182508403	182508691	288	del	common	intergenic
1	182520953	182522573	1620	del	WBP	exonic
1	182523451	182527177	3726	del	WBP	exonic
1	182527636	182535315	7679	del	WBP	exonic
1	182544914	182545285	371	del	WBP	exonic
1	182565652	182577262	11610	del	WBP	exonic
1	182614232	182614543	311	del	AWB	intergenic
1	183743484	183743560	76	del	AWB	ncRNA_intronic
1	183812695	183812999	304	del	AWB	UTR3
1	183953398	183953581	183	del	AWB	intronic
1	184040037	184040547	510	del	AWB	intronic
1	184367402	184369180	1778	del	AWB	intronic
1	184918044	184920693	2649	del	WBP	exonic
1	184933227	184934607	1380	del	WBP	exonic
1	184935640	184936985	1345	del	WBP	exonic
1	184944727	184945014	287	del	AWB	exonic
1	185214519	185214583	64	del	AWB	intergenic
1	185300260	185300584	324	del	AWB	downstream
1	185666352	185666618	266	del	common	intergenic
1	185705748	185706066	318	del	common	intergenic
1	185864166	185864506	340	del	common	intronic
1	185976012	185976092	80	del	common	intergenic
1	185992476	185992834	358	del	AWB	intergenic
1	186214984	186215283	299	del	AWB	ncRNA_intronic
1	186833354	186834519	1165	del	AWB	intronic
1	187297021	187297232	211	del	AWB	intergenic
1	187301538	187302965	1427	del	AWB	intergenic
1	187332573	187334085	1512	del	WBP	exonic
1	187427144	187430485	3341	del	WBP	exonic
1	187441480	187445186	3706	del	WBP	exonic
1	187564975	187565076	101	del	AWB	intronic
1	188420988	188421290	302	del	AWB	intronic
1	188761318	188761619	301	del	common	intronic
1	189124682	189124773	91	del	WBP	exonic
1	189283532	189287624	4092	del	WBP	exonic
1	189331489	189331603	114	del	AWB	intergenic
1	189354297	189363236	8939	del	AWB	intergenic
1	189870370	189870428	58	del	AWB	intronic
1	190251578	190253551	1973	del	AWB	intronic
1	190337523	190338001	478	del	common	intronic
1	190413822	190436625	22803	del	WBP	exonic
1	190475156	190523208	48052	del	WBP	intergenic
1	190649257	190653539	4282	del	WBP	exonic
1	190669087	190672031	2944	del	WBP	exonic
1	190672800	190673539	739	del	WBP	exonic
1	190769168	190769363	195	del	AWB	intronic
1	190860333	190868752	8419	del	AWB	intronic
1	191148094	191155795	7701	del	WBP	exonic
1	191555556	191555614	58	del	AWB	intronic
1	191909629	191909871	242	del	AWB	intronic
1	192435674	192437183	1509	del	AWB	intergenic
1	192508669	192508989	320	del	AWB	intergenic
1	192739700	192739761	61	del	common	intronic
1	192869689	192869751	62	del	AWB	intronic
1	194449333	194449412	79	del	AWB	intronic
1	194481705	194483827	2122	del	AWB	intergenic
1	194539257	194539327	70	del	AWB	intronic
1	194600648	194602261	1613	del	AWB	intronic
1	194740203	194740256	53	del	AWB	intronic
1	194964095	194964282	187	del	AWB	intergenic
1	194977264	194977568	304	del	AWB	intronic
1	195364239	195364549	310	del	common	intergenic
1	195389926	195390502	576	del	AWB	intergenic
1	195462190	195462753	563	del	WBP	intergenic
1	195631633	195631685	52	del	AWB	intronic
1	195787988	195788260	272	del	AWB	intergenic
1	195872683	195872973	290	del	AWB	intergenic
1	195976408	195976462	54	del	AWB	intronic
1	196310064	196310145	81	del	AWB	intergenic
1	196558925	196559101	176	del	AWB	intergenic
1	196777292	196779781	2489	del	AWB	intergenic
1	196877351	196877427	76	del	AWB	intergenic
1	196923049	196923103	54	del	common	intergenic
1	197761749	197761805	56	del	AWB	intergenic
1	198056247	198056297	50	del	AWB	intergenic
1	198501912	198501970	58	del	AWB	intergenic
1	198882768	198883265	497	del	AWB	intergenic
1	199246860	199246912	52	del	common	intergenic
1	199448538	199448813	275	del	WBP	intergenic
1	199459194	199459311	117	del	AWB	intergenic
1	199474121	199480456	6335	del	WBP	intergenic
1	199483725	199484649	924	del	WBP	intergenic
1	200155314	200155463	149	del	WBP	intergenic
1	200293044	200293772	728	del	AWB	ncRNA_intronic
1	200364744	200365458	714	del	AWB	intergenic
1	200512147	200512320	173	del	AWB	intergenic
1	200884456	200887272	2816	del	WBP	exonic
1	200922046	200933973	11927	del	WBP	exonic
1	201864416	201864476	60	del	AWB	intergenic
1	202044761	202046298	1537	del	AWB	intronic
1	202703946	202705838	1892	del	common	intergenic
1	203173737	203174530	793	del	common	intronic
1	203242864	203242975	111	del	AWB	intronic
1	203418807	203419551	744	del	AWB	intergenic
1	203692594	203693811	1217	del	WBP	exonic
1	203694103	203708878	14775	del	WBP	exonic
1	203783889	203784211	322	del	common	intergenic
1	203893574	203893870	296	del	AWB	intronic
1	203935504	203935796	292	del	WBP	downstream
1	204026166	204026474	308	del	common	intronic
1	204659136	204659656	520	del	AWB	intronic
1	204721453	204721901	448	del	AWB	intronic
1	204829387	204829673	286	del	AWB	intronic
1	205118237	205119270	1033	del	common	intronic
1	205561805	205562073	268	del	AWB	intronic
1	205579585	205579886	301	del	AWB	intronic
1	205789889	205789940	51	del	AWB	intergenic
1	206235813	206235864	51	del	AWB	intronic
1	206335018	206335102	84	del	AWB	intronic
1	206949796	206949849	53	del	AWB	intronic
1	206977436	206977491	55	del	common	intronic
1	207582061	207582373	312	del	AWB	intergenic
1	207591521	207591828	307	del	common	intergenic
1	207771565	207771621	56	del	AWB	intronic
1	208511651	208511842	191	del	AWB	intergenic
1	209261199	209262070	871	del	WBP	exonic
1	209336203	209339674	3471	del	WBP	exonic
1	210019373	210019430	57	del	AWB	intergenic
1	210215247	210215670	423	del	AWB	intergenic
1	210280446	210283324	2878	del	AWB	intergenic
1	210365966	210366166	200	del	AWB	intergenic
1	210372727	210373037	310	del	AWB	intergenic
1	210459561	210459847	286	del	common	intergenic
1	210528617	210528907	290	del	AWB	intergenic
1	210695821	210695967	146	del	common	intergenic
1	210829643	210829699	56	del	common	intergenic
1	210899950	210900729	779	del	AWB	intergenic
1	210932386	210933045	659	del	common	intergenic
1	210937744	210938045	301	del	AWB	intergenic
1	211023347	211023404	57	del	AWB	intergenic
1	211145522	211146317	795	del	AWB	intergenic
1	211430676	211433787	3111	del	AWB	intergenic
1	211452486	211452758	272	del	AWB	intergenic
1	211491245	211491299	54	del	common	intergenic
1	211599492	211599679	187	del	AWB	intergenic
1	211638807	211638870	63	del	common	intergenic
1	211863547	211863691	144	del	AWB	intergenic
1	212049035	212049138	103	del	common	UTR3
1	212205030	212205319	289	del	AWB	upstream
1	212258837	212259082	245	del	AWB	ncRNA_exonic
1	212263996	212264225	229	del	AWB	ncRNA_exonic
1	213059728	213059801	73	del	AWB	intergenic
1	213203797	213205224	1427	del	AWB	ncRNA_intronic
1	213383711	213383766	55	del	AWB	ncRNA_exonic
1	213450338	213450408	70	del	common	ncRNA_exonic
1	213591277	213592840	1563	del	AWB	intronic
1	213735660	213735989	329	del	common	intronic
1	214675018	214675270	252	del	AWB	intergenic
1	214855644	214855955	311	del	WBP	intergenic
1	214943021	214943874	853	del	WBP	intergenic
1	215297346	215649085	351739	del	WBP	exonic
1	215640749	215640971	222	del	common	intronic
1	215828986	215832502	3516	del	common	intronic
1	215886627	215886828	201	del	AWB	intronic
1	216259793	216260116	323	del	AWB	intergenic
1	216507028	216507181	153	del	common	intergenic
1	216570873	216576853	5980	del	WBP	exonic
1	216863389	216863678	289	del	common	intronic
1	216866914	216867201	287	del	AWB	intronic
1	217175576	217175643	67	del	WBP	intergenic
1	217252061	217258092	6031	del	WBP	exonic
1	217595007	217595081	74	del	AWB	intergenic
1	218530255	218530308	53	del	common	intronic
1	218750346	218751837	1491	del	common	intronic
1	218841736	218841909	173	del	AWB	intronic
1	218996700	218998105	1405	del	AWB	intronic
1	219000549	219001865	1316	del	WBP	exonic
1	219124429	219125136	707	del	AWB	intergenic
1	219129821	219129872	51	del	WBP	intergenic
1	219181104	219182750	1646	del	WBP	exonic
1	219189333	219189421	88	del	WBP	exonic
1	219190018	219191676	1658	del	WBP	exonic
1	219464518	219465179	661	del	common	intergenic
1	219510407	219510458	51	del	common	intergenic
1	219526931	219527030	99	del	AWB	intergenic
1	219553521	219553587	66	del	common	intergenic
1	219627511	219640994	13483	del	WBP	exonic
1	219661658	219700608	38950	del	WBP	exonic
1	219700828	219705947	5119	del	WBP	intergenic
1	219752442	219753931	1489	del	WBP	intergenic
1	219912817	219912884	67	del	AWB	intergenic
1	220646554	220646657	103	del	AWB	intergenic
1	220671717	220671869	152	del	AWB	intergenic
1	220857509	220857812	303	del	AWB	intronic
1	221037450	221037723	273	del	WBP	intronic
1	221056928	221057521	593	del	AWB	intronic
1	221137590	221137867	277	del	common	intergenic
1	221149561	221149727	166	del	AWB	intergenic
1	221171402	221171674	272	del	AWB	intergenic
1	221187955	221188260	305	del	common	intergenic
1	221282000	221283203	1203	del	WBP	exonic
1	221283348	221288694	5346	del	WBP	exonic
1	221288887	221290022	1135	del	WBP	exonic
1	221319645	221321888	2243	del	WBP	exonic
1	221336978	221337209	231	del	AWB	intronic
1	221381020	221382127	1107	del	WBP	exonic
1	221392000	221396859	4859	del	WBP	exonic
1	221397072	221401933	4861	del	WBP	exonic
1	221440494	221440544	50	del	AWB	intronic
1	221560520	221564612	4092	del	AWB	intronic
1	221655570	221662742	7172	del	WBP	exonic
1	221662889	221667109	4220	del	WBP	exonic
1	221675517	221758126	82609	del	WBP	exonic
1	221768110	221768818	708	del	AWB	intronic
1	221932513	221932655	142	del	AWB	intergenic
1	221950534	221950826	292	del	common	intergenic
1	222024234	222026451	2217	del	AWB	intergenic
1	222428914	222432919	4005	del	WBP	exonic
1	222442059	222442349	290	del	AWB	intronic
1	222602801	222602862	61	del	AWB	intronic
1	222654276	222654393	117	del	AWB	intergenic
1	222736127	222736190	63	del	AWB	intergenic
1	222749062	223589712	840650	del	AWB	exonic
1	222774200	222774304	104	del	AWB	intronic
1	222842384	222842437	53	del	AWB	intronic
1	222878334	222878635	301	del	AWB	intronic
1	223026453	223026840	387	del	AWB	intergenic
1	223104467	223104542	75	del	AWB	intergenic
1	223289713	223289792	79	del	AWB	intergenic
1	223527113	223527228	115	del	AWB	intronic
1	223561852	223561987	135	del	AWB	intronic
1	223760152	223760238	86	del	AWB	intergenic
1	223982294	223982466	172	del	AWB	intronic
1	224987232	224989500	2268	del	WBP	exonic
1	225003696	225004004	308	del	WBP	exonic
1	225338883	225339630	747	del	AWB	intergenic
1	225367936	225368201	265	del	WBP	intergenic
1	225701673	225701769	96	del	AWB	intergenic
1	225705667	225707746	2079	del	WBP	exonic
1	226422375	226422797	422	del	WBP	exonic
1	226633449	226633633	184	del	common	intergenic
1	226775816	226775870	54	del	AWB	intergenic
1	227014722	227014812	90	del	AWB	intergenic
1	227071374	227077955	6581	del	AWB	intergenic
1	227097782	227100438	2656	del	common	intergenic
1	227617480	227620972	3492	del	AWB	intronic
1	228550718	228550846	128	del	AWB	intergenic
1	229390816	229391719	903	del	AWB	intergenic
1	229645508	229645561	53	del	AWB	intronic
1	229912699	229913011	312	del	WBP	ncRNA_intronic
1	229930175	229931106	931	del	WBP	ncRNA_intronic
1	230040965	230041033	68	del	common	intergenic
1	230156115	230157560	1445	del	AWB	intronic
1	230335241	230336420	1179	del	common	intergenic
1	230344263	230346736	2473	del	WBP	exonic
1	230348456	230351031	2575	del	WBP	exonic
1	230351185	230431568	80383	del	WBP	exonic
1	230628251	230628544	293	del	AWB	intronic
1	230922287	230922338	51	del	common	intergenic
1	231021752	231024446	2694	del	AWB	intergenic
1	231095353	231095654	301	del	AWB	intronic
1	231110512	231110831	319	del	AWB	intronic
1	231432832	231433063	231	del	common	downstream
1	231441235	231441312	77	del	AWB	intergenic
1	231556057	231557897	1840	del	AWB	intergenic
1	231812049	231815347	3298	del	AWB	intergenic
1	231812799	231813328	529	del	common	intergenic
1	232250445	232250516	71	del	AWB	intergenic
1	232366237	232368301	2064	del	AWB	intronic
1	232578039	232578138	99	del	AWB	intergenic
1	232995995	232996102	107	del	AWB	intergenic
1	233197397	233201088	3691	del	common	intergenic
1	233417383	233418079	696	del	AWB	intergenic
1	233651346	233651448	102	del	AWB	intergenic
1	233806280	233806573	293	del	WBP	intergenic
1	233953765	233961624	7859	del	WBP	intergenic
1	234726956	234734275	7319	del	WBP	exonic
1	235163010	235163065	55	del	common	intergenic
1	235166048	235166135	87	del	AWB	intergenic
1	235855497	235856992	1495	del	WBP	exonic
1	235857148	235857423	275	del	WBP	exonic
1	235858788	235859184	396	del	WBP	exonic
1	235859785	235859864	79	del	WBP	exonic
1	235860729	235862536	1807	del	WBP	exonic
1	235875003	235875186	183	del	WBP	exonic
1	235891759	235892131	372	del	WBP	exonic
1	235892261	235892489	228	del	WBP	exonic
1	235892568	235892685	117	del	WBP	exonic
1	235892827	235892986	159	del	WBP	exonic
1	235894306	235894545	239	del	WBP	exonic
1	236015432	236015748	316	del	WBP	intronic
1	236192023	236192325	302	del	WBP	intergenic
1	236343436	236343652	216	del	WBP	exonic
1	236353251	236353346	95	del	WBP	exonic
1	236372662	236372772	110	del	WBP	exonic
1	236372830	236372906	76	del	WBP	exonic
1	236416867	236417291	424	del	WBP	exonic
1	236417474	236417584	110	del	WBP	exonic
1	236417905	236418006	101	del	WBP	exonic
1	236419355	236423044	3689	del	WBP	exonic
1	236423161	236423261	100	del	WBP	exonic
1	236423385	236423475	90	del	WBP	exonic
1	236424238	236424975	737	del	WBP	exonic
1	236425093	236425172	79	del	WBP	exonic
1	236425530	236425625	95	del	WBP	exonic
1	236425794	236425881	87	del	WBP	exonic
1	236425984	236426197	213	del	WBP	exonic
1	236426701	236426794	93	del	WBP	exonic
1	236427331	236427805	474	del	WBP	exonic
1	236429900	236430016	116	del	WBP	exonic
1	236430303	236430491	188	del	WBP	exonic
1	236431339	236431664	325	del	WBP	exonic
1	236432688	236432836	148	del	WBP	exonic
1	236432972	236433175	203	del	WBP	exonic
1	236433288	236433389	101	del	WBP	exonic
1	236435084	236435532	448	del	WBP	exonic
1	236438142	236438253	111	del	WBP	exonic
1	236438368	236438503	135	del	WBP	exonic
1	236438682	236438885	203	del	WBP	exonic
1	236440668	236440997	329	del	WBP	exonic
1	236451997	236454368	2371	del	WBP	exonic
1	236454474	236454587	113	del	WBP	exonic
1	236454659	236455434	775	del	WBP	exonic
1	236455518	236455622	104	del	WBP	exonic
1	236457507	236457586	79	del	WBP	exonic
1	236461255	236463071	1816	del	WBP	exonic
1	236463577	236467351	3774	del	WBP	exonic
1	236532876	236532974	98	del	WBP	exonic
1	236816170	236816488	318	del	AWB	intergenic
1	236905672	236905842	170	del	AWB	intergenic
1	236946569	236946636	67	del	common	intergenic
1	237342570	237350427	7857	del	WBP	intronic
1	237370224	237370344	120	del	WBP	intronic
1	237700405	237700704	299	del	common	intronic
1	238142427	238145008	2581	del	WBP	exonic
1	238148581	238149825	1244	del	WBP	exonic
1	238189675	238189741	66	del	common	intergenic
1	238190621	238190919	298	del	common	intergenic
1	238268533	238270739	2206	del	AWB	intronic
1	238330734	238331089	355	del	AWB	intronic
1	238352842	238352893	51	del	AWB	intergenic
1	238353714	238354011	297	del	AWB	intergenic
1	238443685	238444020	335	del	common	intronic
1	238469532	238469818	286	del	common	intronic
1	238500601	238503252	2651	del	WBP	exonic
1	238992370	238992462	92	del	AWB	intergenic
1	239137478	239137570	92	del	common	intergenic
1	239164621	239164676	55	del	common	intronic
1	239421977	239422153	176	del	AWB	intronic
1	239488232	239489622	1390	del	WBP	splicing
1	239530058	239530625	567	del	WBP	exonic
1	239749306	239749431	125	del	AWB	intergenic
1	239801479	239801774	295	del	common	intronic
1	239853032	239856331	3299	del	WBP	exonic
1	239873902	239874314	412	del	AWB	intergenic
1	239903834	239905045	1211	del	WBP	exonic
1	239906840	239907117	277	del	common	intronic
1	240002103	240002155	52	del	AWB	downstream
1	240177257	240177557	300	del	AWB	intronic
1	240199611	240201445	1834	del	AWB	intronic
1	240337362	240337474	112	del	common	intronic
1	240480840	240481007	167	del	AWB	intronic
1	240518287	240521471	3184	del	AWB	intergenic
1	240533418	240533499	81	del	AWB	intronic
1	240884998	240885362	364	del	AWB	intronic
1	240900264	240905198	4934	del	WBP	exonic
1	240901806	240901908	102	del	AWB	intronic
1	241036193	241036428	235	del	common	intergenic
1	241348830	241349756	926	del	AWB	ncRNA_intronic
1	241976475	241976581	106	del	AWB	intronic
1	241979089	241979375	286	del	AWB	intronic
1	241980167	241980222	55	del	AWB	intronic
1	242011050	242011101	51	del	AWB	intronic
1	242026173	242026411	238	del	AWB	intronic
1	242038620	242038703	83	del	AWB	intronic
1	242108802	242109190	388	del	AWB	intronic
1	242144810	242145939	1129	del	AWB	intergenic
1	242163823	242164148	325	del	AWB	intergenic
1	242238493	242238786	293	del	AWB	intronic
1	242279890	242280202	312	del	common	intronic
1	242406617	242408341	1724	del	AWB	intergenic
1	242416811	242418833	2022	del	common	UTR3
1	242495993	242496934	941	del	common	intergenic
1	242782920	242783017	97	del	common	intronic
1	243181959	243182213	254	del	common	intronic
1	243251578	243251745	167	del	WBP	exonic
1	243251885	243253012	1127	del	WBP	exonic
1	243533228	243533291	63	del	common	intergenic
1	243675731	243675865	134	del	AWB	intergenic
1	243691351	243692106	755	del	AWB	intergenic
1	243851777	243852520	743	del	AWB	intergenic
1	243982175	243985891	3716	del	AWB	intergenic
1	244090942	244091366	424	del	common	intergenic
1	244171202	244172534	1332	del	AWB	intergenic
1	244232245	244232329	84	del	WBP	intergenic
1	244294916	244294994	78	del	common	intergenic
1	244316527	244316597	70	del	AWB	intergenic
1	244608450	244611137	2687	del	AWB	intergenic
1	244732541	244732625	84	del	common	intergenic
1	244755407	244756423	1016	del	common	intergenic
1	245040398	245040448	50	del	common	intergenic
1	245057480	245057545	65	del	AWB	intergenic
1	245098640	245098701	61	del	AWB	intergenic
1	245108565	245108965	400	del	AWB	intergenic
1	245178376	245178452	76	del	common	intergenic
1	245270658	245270710	52	del	common	intergenic
1	245421521	245421728	207	del	AWB	intronic
1	246022779	246023081	302	del	common	intergenic
1	246132670	246132977	307	del	common	intronic
1	246149976	246151294	1318	del	WBP	exonic
1	246151428	246151825	397	del	WBP	exonic
1	246183293	246183494	201	del	WBP	exonic
1	246314294	246314353	59	del	AWB	intergenic
1	246686167	246688005	1838	del	WBP	exonic
1	246940232	246940515	283	del	AWB	intergenic
1	246963035	246963323	288	del	WBP	intergenic
1	246966256	246966556	300	del	WBP	intergenic
1	247278173	247278450	277	del	common	intergenic
1	247509935	247510004	69	del	AWB	intergenic
1	247615616	247616798	1182	del	AWB	intergenic
1	247874867	247876830	1963	del	AWB	intergenic
1	248177817	248178929	1112	del	WBP	exonic
1	248464518	248464837	319	del	WBP	intronic
1	248480353	248483140	2787	del	WBP	exonic
1	248486254	248492285	6031	del	WBP	exonic
1	248582915	248584268	1353	del	WBP	intergenic
1	248861106	248861417	311	del	common	intergenic
1	249115756	249115908	152	del	AWB	intergenic
1	249565111	249567737	2626	del	AWB	intergenic
1	249822446	249822548	102	del	AWB	intergenic
1	249831725	249832234	509	del	AWB	intergenic
1	249867439	249867810	371	del	WBP	intergenic
1	250005706	250005841	135	del	WBP	exonic
1	250006921	250007063	142	del	WBP	exonic
1	250014666	250014753	87	del	WBP	exonic
1	250043020	250044306	1286	del	WBP	exonic
1	250044395	250047464	3069	del	WBP	exonic
1	250047583	250049735	2152	del	WBP	exonic
1	250049924	250058073	8149	del	WBP	exonic
1	250126801	250133904	7103	del	WBP	exonic
1	251005554	251006878	1324	del	AWB	intronic
1	251032665	251032720	55	del	common	intronic
1	251326034	251326194	160	del	AWB	intronic
1	251529249	251530514	1265	del	AWB	intronic
1	251906505	251906827	322	del	common	intronic
1	252154232	252154523	291	del	WBP	intergenic
1	252226449	252228673	2224	del	WBP	exonic
1	252230236	252230408	172	del	AWB	intronic
1	252233726	252233804	78	del	WBP	exonic
1	252299602	252299884	282	del	common	intronic
1	252378824	252382099	3275	del	WBP	exonic
1	252515859	252515926	67	del	common	intronic
1	252539663	252539950	287	del	AWB	intronic
1	252622781	252623075	294	del	AWB	intergenic
1	252623630	252623937	307	del	AWB	intergenic
1	252643424	252644401	977	del	AWB	intergenic
1	252711346	252711404	58	del	AWB	intergenic
1	252861183	252863336	2153	del	AWB	intronic
1	252977484	252977567	83	del	common	intergenic
1	252986234	252986298	64	del	AWB	downstream
1	253037821	253038151	330	del	WBP	intronic
1	253109139	253109426	287	del	AWB	intergenic
1	253142727	253143008	281	del	common	intronic
1	253194565	253194722	157	del	AWB	UTR3
1	253197207	253197315	108	del	AWB	downstream
1	253233082	253233407	325	del	AWB	intronic
1	253447579	253447952	373	del	AWB	intronic
1	253541213	253541323	110	del	AWB	intronic
1	253567614	253567674	60	del	AWB	intronic
1	253592230	253592549	319	del	AWB	intergenic
1	253854229	253854555	326	del	WBP	intronic
1	253857053	253867980	10927	del	WBP	exonic
1	253896303	253902153	5850	del	WBP	exonic
1	253902247	253903170	923	del	WBP	exonic
1	254034904	254035174	270	del	WBP	exonic
1	254129644	254135934	6290	del	WBP	exonic
1	254142576	254148457	5881	del	WBP	exonic
1	254148580	254153333	4753	del	WBP	exonic
1	254241991	254242059	68	del	WBP	intergenic
1	254325882	254325935	53	del	AWB	intergenic
1	254529536	254529603	67	del	WBP	intronic
1	254600592	254601300	708	del	AWB	intronic
1	254602135	254602318	183	del	AWB	intronic
1	254880438	254880649	211	del	WBP	intronic
1	254948547	254948613	66	del	AWB	intronic
1	254949828	254950096	268	del	WBP	exonic
1	254980502	254980553	51	del	common	intronic
1	255156129	255158499	2370	del	WBP	exonic
1	255242222	255243354	1132	del	AWB	intergenic
1	255289190	255289247	57	del	AWB	intergenic
1	255380555	255381011	456	del	AWB	intergenic
1	255473239	255473361	122	del	AWB	intergenic
1	255533953	255537394	3441	del	WBP	exonic
1	255537557	255539803	2246	del	WBP	exonic
1	255539966	255540767	801	del	WBP	exonic
1	255550369	255552888	2519	del	WBP	exonic
1	255553030	255554133	1103	del	WBP	exonic
1	255600995	255630037	29042	del	WBP	exonic
1	255733217	255733278	61	del	WBP	intergenic
1	255878938	255879021	83	del	AWB	intergenic
1	256031773	256032062	289	del	common	intergenic
1	256069233	256069659	426	del	AWB	intergenic
1	256208264	256208319	55	del	AWB	intergenic
1	256238754	256238807	53	del	AWB	intergenic
1	256509671	256511850	2179	del	AWB	intergenic
1	257241717	257242684	967	del	AWB	intronic
1	257552532	257552883	351	del	AWB	intronic
1	257763023	257763098	75	del	AWB	intergenic
1	257920421	257920502	81	del	common	intergenic
1	257975255	257975321	66	del	AWB	intergenic
1	258037244	258039995	2751	del	WBP	intergenic
1	258182484	258182537	53	del	AWB	intergenic
1	258726002	258726068	66	del	AWB	intergenic
1	258786766	258786824	58	del	common	intergenic
1	259577671	259578404	733	del	AWB	intergenic
1	259702304	259702505	201	del	AWB	intergenic
1	259984190	259984347	157	del	AWB	intergenic
1	260070331	260071672	1341	del	WBP	intergenic
1	260259302	260259378	76	del	AWB	intergenic
1	260357389	260357457	68	del	AWB	intergenic
1	260357736	260357790	54	del	WBP	intergenic
1	260621493	260621546	53	del	AWB	intronic
1	260659439	260659707	268	del	AWB	intergenic
1	260704469	260705069	600	del	AWB	intronic
1	260803957	260804282	325	del	AWB	intergenic
1	261117889	261117993	104	del	AWB	intronic
1	261268270	261268560	290	del	AWB	intergenic
1	261270351	261270634	283	del	AWB	intergenic
1	261344303	261344367	64	del	AWB	intronic
1	261388344	261389272	928	del	WBP	exonic
1	261389476	261392078	2602	del	WBP	exonic
1	261395521	261395850	329	del	common	intronic
1	261513891	261519064	5173	del	WBP	exonic
1	261519201	261526341	7140	del	WBP	exonic
1	261752735	261752790	55	del	common	intronic
1	261790711	261790848	137	del	AWB	intronic
1	262247687	262251198	3511	del	WBP	exonic
1	262258834	262259406	572	del	AWB	intronic
1	262463177	262463574	397	del	WBP	exonic
1	262479642	262481061	1419	del	WBP	exonic
1	263013568	263013775	207	del	common	intergenic
1	263066144	263080360	14216	del	common	intergenic
1	263093978	263095398	1420	del	AWB	intergenic
1	263240039	263240131	92	del	AWB	intergenic
1	263293980	263294949	969	del	WBP	intergenic
1	263398758	263399340	582	del	WBP	intergenic
1	263400721	263400808	87	del	AWB	intergenic
1	263551452	263558968	7516	del	common	intergenic
1	263594301	263594590	289	del	common	intergenic
1	263744101	263744717	616	del	common	intergenic
1	263750323	263753774	3451	del	WBP	exonic
1	263863017	263863234	217	del	AWB	intronic
1	264032026	264032081	55	del	common	intergenic
1	264081466	264082105	639	del	AWB	intronic
1	264535617	264535924	307	del	WBP	intronic
1	264694679	264700446	5767	del	WBP	intronic
1	264694762	264695057	295	del	common	intronic
1	264711099	264711400	301	del	WBP	intronic
1	264878575	264878853	278	del	WBP	intergenic
1	265059320	265061264	1944	del	common	intergenic
1	265172482	265175643	3161	del	WBP	exonic
1	265224573	265232058	7485	del	WBP	exonic
1	265254527	265254768	241	del	common	intergenic
1	265256595	265257280	685	del	AWB	intergenic
1	265382227	265382489	262	del	AWB	intergenic
1	265479238	265479609	371	del	AWB	intergenic
1	265486634	265486970	336	del	WBP	intergenic
1	265550900	265551202	302	del	common	intergenic
1	265572070	265572350	280	del	common	intergenic
1	265573820	265574114	294	del	common	intergenic
1	265613573	265613675	102	del	AWB	downstream
1	265641784	265642250	466	del	common	exonic
1	265652198	265653448	1250	del	WBP	exonic
1	265697241	265697519	278	del	common	intronic
1	265765082	265765393	311	del	common	intronic
1	265883064	265883376	312	del	WBP	intronic
1	265933002	265933093	91	del	WBP	exonic
1	265945153	265945216	63	del	AWB	intergenic
1	266014700	266016511	1811	del	WBP	exonic
1	266139502	266153929	14427	del	WBP	exonic
1	266434089	266434405	316	del	WBP	intronic
1	266645295	266645757	462	del	AWB	intergenic
1	266672175	266672389	214	del	common	intergenic
1	266806000	266806259	259	del	common	intergenic
1	266821559	266821867	308	del	common	intergenic
1	266869180	266870062	882	del	WBP	intergenic
1	267115861	267116107	246	del	common	intergenic
1	267382929	267383200	271	del	common	intergenic
1	267396147	267396262	115	del	AWB	intronic
1	267538927	267538981	54	del	common	intronic
1	267594325	267594646	321	del	common	intronic
1	267604516	267606677	2161	del	WBP	intronic
1	267608379	267608525	146	del	AWB	intronic
1	267788964	267789220	256	del	WBP	intronic
1	267884733	267884803	70	del	common	intronic
1	267917501	267917792	291	del	WBP	intronic
1	267961008	267961130	122	del	common	UTR3
1	268080826	268081028	202	del	WBP	intergenic
1	268081102	268081405	303	del	WBP	intergenic
1	268085087	268086697	1610	del	AWB	intergenic
1	268199788	268200212	424	del	AWB	intronic
1	268279373	268279526	153	del	WBP	exonic
1	268305605	268305907	302	del	common	intronic
1	268313320	268313617	297	del	WBP	exonic
1	268459493	268459546	53	del	common	intronic
1	268511850	268512153	303	del	WBP	intergenic
1	268512291	268512579	288	del	common	intergenic
1	268626263	268626549	286	del	common	intronic
1	268648217	268648496	279	del	AWB	intergenic
1	268671142	268671224	82	del	common	intronic
1	268687871	268687932	61	del	common	intronic
1	268708265	268708372	107	del	WBP	exonic
1	268802980	268811703	8723	del	WBP	exonic
1	268851331	268851559	228	del	WBP	intergenic
1	268876190	268876490	300	del	WBP	intronic
1	268896207	268896914	707	del	AWB	intronic
1	268910095	268910408	313	del	common	intronic
1	268930767	268930848	81	del	AWB	intergenic
1	268954578	268956424	1846	del	WBP	exonic
1	268956845	268956919	74	del	WBP	exonic
1	268958332	268959275	943	del	WBP	exonic
1	268970722	268972678	1956	del	WBP	exonic
1	268975961	268976234	273	del	common	intronic
1	268980512	268980630	118	del	WBP	exonic
1	268982994	268983089	95	del	WBP	exonic
1	268991119	268991347	228	del	WBP	exonic
1	268991472	268991718	246	del	WBP	exonic
1	268991847	268993397	1550	del	WBP	exonic
1	269001124	269001211	87	del	WBP	exonic
1	269019106	269019411	305	del	common	intronic
1	269144776	269145075	299	del	common	intronic
1	269180359	269180413	54	del	common	intronic
1	269212760	269212810	50	del	AWB	intronic
1	269246430	269246700	270	del	AWB	intronic
1	269253872	269253934	62	del	AWB	intronic
1	269283333	269283579	246	del	common	intronic
1	269294271	269295784	1513	del	WBP	exonic
1	269301023	269301329	306	del	WBP	intronic
1	269446828	269447137	309	del	common	intergenic
1	269511481	269511815	334	del	common	intergenic
1	269740133	269742793	2660	del	AWB	ncRNA_intronic
1	269855046	269855428	382	del	AWB	intronic
1	269945127	269945401	274	del	AWB	intergenic
1	270054710	270057836	3126	del	WBP	exonic
1	270057944	270070354	12410	del	WBP	exonic
1	270070552	270071967	1415	del	WBP	exonic
1	270072115	270073945	1830	del	WBP	exonic
1	270175075	270175156	81	del	common	intronic
1	270387762	270387815	53	del	AWB	intronic
1	270401134	270401286	152	del	AWB	intronic
1	270407582	270407633	51	del	AWB	intronic
1	270509570	270509646	76	del	common	intronic
1	270571821	270572101	280	del	common	intronic
1	270598347	270598649	302	del	WBP	intergenic
1	270661259	270661561	302	del	common	intronic
1	270733156	270733217	61	del	common	intronic
1	270951635	270951860	225	del	common	intronic
1	270973700	270974107	407	del	common	intergenic
1	270982517	270982835	318	del	common	intergenic
1	271010710	271010996	286	del	common	intronic
1	271076562	271076643	81	del	common	intronic
1	271094626	271094686	60	del	WBP	intronic
1	271119255	271120296	1041	del	WBP	exonic
1	271144011	271144062	51	del	AWB	intronic
1	271163940	271164082	142	del	AWB	intronic
1	271178522	271178737	215	del	common	intronic
1	271229162	271229439	277	del	AWB	ncRNA_exonic
1	271411896	271412208	312	del	WBP	exonic
1	271580996	271581053	57	del	common	intronic
1	271843314	271843374	60	del	AWB	intronic
1	271979233	271979284	51	del	AWB	intergenic
1	272065561	272065803	242	del	AWB	intronic
1	272088365	272088621	256	del	AWB	downstream
1	272109213	272112663	3450	del	WBP	exonic
1	272209448	272210379	931	del	WBP	intronic
1	272428775	272428837	62	del	AWB	intronic
1	272458281	272458557	276	del	WBP	intronic
1	272577940	272578131	191	del	AWB	intronic
1	272593449	272593751	302	del	WBP	intronic
1	272693206	272693511	305	del	AWB	intergenic
1	272698614	272698703	89	del	common	intergenic
1	272737036	272737311	275	del	WBP	intergenic
1	272906505	272906783	278	del	common	ncRNA_exonic
1	273097925	273098225	300	del	WBP	intergenic
1	273200452	273200524	72	del	AWB	intergenic
1	273368898	273368954	56	del	common	intronic
1	273546470	273546758	288	del	WBP	intergenic
1	273598738	273598804	66	del	AWB	intergenic
1	273620425	273620704	279	del	common	ncRNA_exonic
1	274067095	274067145	50	del	common	intronic
1	274228691	274228835	144	del	common	intronic
2	35691	35775	84	del	WBP	exonic
2	64976	65055	79	del	WBP	exonic
2	67557	67746	189	del	WBP	exonic
2	227546	229251	1705	del	WBP	splicing
2	295375	295618	243	del	AWB	intergenic
2	363932	365294	1362	del	WBP	exonic
2	372005	372074	69	del	AWB	downstream
2	373263	373567	304	del	WBP	exonic
2	442552	442847	295	del	AWB	intronic
2	475859	476093	234	del	WBP	exonic
2	549165	549247	82	del	common	exonic
2	855579	857208	1629	del	WBP	exonic
2	1062662	1062971	309	del	common	intergenic
2	1125798	1125858	60	del	WBP	intergenic
2	1125953	1126057	104	del	common	intergenic
2	1335048	1335137	89	del	WBP	intergenic
[truncated: 26,721 more rows]
