# Supplementary material for: Population Structure and Selection Signatures Underlying Domestication Inferred from Genome-Wide Copy Number Variations in Chinese Indigenous Pigs
Source: Genes (Basel). 2022 Nov 3;13(11):2026. doi: 10.3390/genes13112026 (PMC9690591; doi:10.3390/genes13112026)
Supplement: Supplementary file 1 [file genes-13-02026-s001.zip › Table S5.xlsx]

## Sheet: Sheet1
Group	AWB				WBP
	Del	Dup	Ins		Del	Dup	Ins
0-0.1	13291	613	5018		11404	471	3405
0.1-0.2	419	105	745		1885	224	1533
0.2-0.3	201	51	323		806	85	714
0.3-0.4	140	33	144		438	34	444
0.4-0.5	129	15	103		362	19	237
0.5-0.6	106	16	71		500	12	202
0.6-0.7	157	9	55		555	10	128
0.7-0.8	265	5	57		776	7	114
0.8-0.9	754	9	101		1176	7	131
0.9-1	5268	18	503		2828	5	212
