# Supplementary material for: Population Structure and Selection Signatures Underlying Domestication Inferred from Genome-Wide Copy Number Variations in Chinese Indigenous Pigs
Source: Genes (Basel). 2022 Nov 3;13(11):2026. doi: 10.3390/genes13112026 (PMC9690591; doi:10.3390/genes13112026)
Supplement: Supplementary file 1 [file genes-13-02026-s001.zip › Table S6.xlsx]

## Sheet: Sheet1
chr	start	end	fst	svtype
1	9845424	9845510	0.760972	del
1	20249667	20249717	0.894947	del
1	25859418	25859692	0.73913	del
1	27584917	27585183	0.770684	del
1	40885850	40886011	0.827835	del
1	44543570	44543624	0.740741	del
1	46932493	46932494	0.810057	ins
1	47729499	47730682	0.914981	del
1	47782872	47783057	0.767425	del
1	47907374	47907568	0.835556	del
1	48876227	48879125	0.75921	del
1	57996637	57996690	0.848548	dup
1	60131436	60132157	0.965517	del
1	73820436	73820517	0.760563	del
1	74009662	74009663	0.942	ins
1	74025021	74025651	0.956522	del
1	103096616	103096906	0.802584	del
1	103135132	103135265	0.763076	del
1	103137392	103137393	0.893333	ins
1	104746668	104746796	0.733333	del
1	106420359	106420360	0.775795	ins
1	109806202	109806291	0.725049	del
1	111654374	111654468	0.77212	del
1	117585808	117585876	0.876592	del
1	119197855	119198254	0.923938	del
1	129317236	129317548	0.757706	del
1	134240457	134240527	0.837383	del
1	135513419	135514433	0.763262	del
1	138890392	138890449	0.813993	del
1	139983119	139983120	0.863014	ins
1	141010217	141010218	0.73913	ins
1	142338114	142338177	0.972973	dup
1	142338179	142338180	0.971429	ins
1	142359147	142360133	0.969697	del
1	142541028	142556856	0.956522	del
1	145263466	145263467	0.84	ins
1	149783483	149784176	0.793103	del
1	174335279	174335280	0.740741	ins
1	210215247	210215669	0.88	del
1	210372727	210373036	0.857143	del
1	210695821	210695966	0.720132	del
1	213850772	213850773	0.876041	ins
1	213912961	213913013	0.876712	dup
1	221560520	221564611	0.969697	del
2	18059214	18059276	0.721519	del
2	21301569	21301726	0.863991	del
2	21626734	21626735	0.746314	ins
2	22248927	22248985	0.734208	del
2	31098476	31098616	0.777717	del
2	35773196	35773248	0.848485	del
2	39568608	39568659	0.727273	del
2	46693888	46693958	0.792208	del
2	48966329	48966561	0.794861	del
2	56297761	56298456	0.904762	del
2	68019187	68020029	0.857143	del
2	77762798	77762866	0.862782	del
2	112952860	112953236	0.878788	del
2	128555959	128555960	0.748447	ins
2	134352560	134352612	0.844596	del
2	150442147	150442220	0.793103	del
3	4806889	4806890	0.731169	ins
3	20034174	20034352	0.905882	del
3	20235419	20235477	0.922541	del
3	24379156	24381452	0.736842	del
3	25288534	25288828	0.776638	del
3	31146656	31147601	0.731518	del
3	31146676	31147613	0.793227	del
3	47860336	47861444	0.76	del
3	49392236	49393973	0.861573	del
3	56413938	56414092	0.784315	del
3	60882783	60882865	0.743888	del
3	67532022	67532342	0.8	del
3	67542132	67542426	0.72	del
3	68310340	68310462	0.939759	del
3	70769617	70769670	0.789051	del
3	81265721	81265805	0.761	del
3	81270615	81270675	0.781172	del
3	82631964	82632038	0.761132	del
3	86248857	86249162	0.962025	del
3	95974659	95974660	0.827586	ins
3	98540283	98540554	0.755708	del
3	98554618	98554895	0.831533	del
3	100689634	100689914	0.733333	del
3	107564311	107564631	0.76	del
3	107581566	107581661	0.740741	del
3	107592300	107592616	0.826087	del
3	107785786	107786475	0.881344	del
3	112987210	112987314	0.76	del
3	130167433	130167434	0.834681	ins
4	18172934	18172935	0.727273	ins
4	25380754	25381067	0.848002	del
4	29507393	29507717	0.821918	del
4	33971290	33971592	0.767425	del
4	46275617	46275669	0.749745	del
4	51363827	51363828	0.721583	ins
4	52422805	52422963	0.963	del
4	52581130	52581131	0.88	ins
4	62343768	62343769	0.887324	ins
4	63048871	63048979	0.757665	del
4	63231079	63231080	0.775373	ins
4	71826330	71826442	0.72	del
4	73371878	73371934	0.896552	del
4	76962832	76962891	0.809524	del
4	77772763	77772764	0.84	ins
4	83871647	83871648	0.76	ins
4	98076926	98077207	0.865146	del
4	98710581	98710631	0.717022	del
4	106634596	106634889	0.862069	del
4	109341199	109341200	0.777231	ins
4	111654362	111654906	0.748821	del
4	112147340	112150523	0.846345	del
4	112161091	112161141	0.905882	del
4	113887456	113887560	0.758621	del
4	114340115	114340462	0.804087	del
4	122231109	122231391	0.855072	del
4	127501083	127501138	0.736976	dup
5	2226821	2226872	0.750045	del
5	2634764	2634821	0.722129	del
5	5397261	5397615	0.939759	del
5	15509962	15509963	0.82207	ins
5	28502168	28502449	0.793935	del
5	29516333	29516804	0.888889	del
5	32830975	32832442	0.740741	del
5	33613379	33614325	0.944336	del
5	48895809	48895887	0.74026	del
5	58184297	58186339	0.77375	del
5	61145693	61145694	0.72	ins
5	68200179	68200180	0.883468	ins
5	70863149	70863381	0.778544	del
5	72326093	72327090	0.724739	del
5	79017037	79019936	0.752527	del
5	94644537	94644819	0.724638	del
6	248393	248949	0.951	del
6	1307639	1307719	0.89961	del
6	1585693	1585694	0.866533	ins
6	3761918	3762454	0.816086	del
6	20069183	20069474	0.808223	del
6	21927033	21927342	0.761905	del
6	30221616	30221665	0.729359	del
6	33837393	33837394	0.793103	ins
6	45635810	45642985	0.777778	del
6	48384944	48385016	0.933333	del
6	49088293	49088588	0.76	del
6	53612698	53612699	0.774194	ins
6	73443287	73443288	0.741132	ins
6	110502762	110504020	0.744948	del
6	140705393	140705394	0.806486	ins
6	144646352	144646421	0.717234	del
6	150498278	150498337	0.81283	del
7	17232821	17232872	0.806452	dup
7	106629801	106630096	0.769449	del
7	111477697	111477698	0.880583	ins
7	112759718	112760041	0.727762	del
7	116620264	116620883	0.84	del
8	97082	97133	0.789531	del
8	5133844	5133916	0.734169	del
8	18742937	18743156	0.837274	del
8	30584866	30584936	0.757987	del
8	38218025	38218083	0.759494	del
8	38304864	38304865	0.766484	ins
8	41211979	41212778	0.851852	del
8	45280711	45280888	0.81072	del
8	45547530	45547531	0.73913	ins
8	50725830	50726008	0.809918	del
8	79179194	79179195	0.986301	ins
8	82756133	82756134	0.894737	ins
8	85346150	85348285	0.785173	del
8	89935894	89936206	0.823529	del
8	95860495	95860496	0.783167	ins
8	96765912	96765913	0.885679	ins
8	96811668	96813132	0.826087	del
8	96951099	96951100	0.935484	ins
8	123562939	123563236	0.818182	del
8	127891335	127891649	0.901235	del
9	5649837	5650114	0.81314	del
9	6539587	6539663	0.71831	del
9	21787550	21787870	0.725433	del
9	24057377	24057378	0.794521	ins
9	24827025	24827026	0.755998	ins
9	26340753	26340754	0.851852	ins
9	26483442	26483564	0.781508	del
9	31566962	31567264	0.746765	del
9	31571140	31571193	0.784779	del
9	34673660	34673714	0.797468	del
9	38361679	38361680	0.769774	ins
9	50044555	50045346	0.720132	del
9	57096978	57097034	0.92	del
9	71394438	71394439	0.765514	ins
9	77353695	77356283	0.809524	del
9	112581354	112581554	0.735773	del
9	127996170	127996171	0.842105	ins
9	133785163	133785164	0.782119	ins
10	18224981	18225031	0.796176	del
10	21851517	21851518	0.894932	ins
10	49636027	49636098	0.83381	del
10	51560213	51560214	0.792472	ins
11	3859929	3860198	0.945205	del
11	10464151	10464240	0.890411	del
11	13923965	13923966	0.748269	ins
11	20300056	20300129	0.806452	del
11	21250529	21250717	0.874528	del
11	25676348	25676715	0.740741	del
11	28620182	28620231	0.767123	del
11	31401746	31403432	0.740741	del
11	51571742	51572037	0.72	del
11	53762627	53762909	0.898963	del
11	55277200	55277702	0.888889	del
12	4101003	4101004	0.73913	ins
12	5057231	5057318	0.802817	del
12	10496769	10497079	0.72	del
12	11396348	11396421	0.73913	del
12	28349067	28350327	0.924051	del
12	37318066	37318371	0.723749	del
12	41707009	41707064	0.856844	del
12	45224751	45225060	0.975904	del
13	2478651	2478953	0.736138	del
13	8986156	8986232	0.849482	del
13	21263940	21264508	0.851852	del
13	36659256	36659334	0.811291	del
13	37299765	37299838	0.826271	del
13	65755282	65755341	0.950617	del
13	92927514	92927515	0.782609	ins
13	96568021	96568022	0.741564	ins
13	122000139	122001115	0.734914	del
13	133005982	133006301	0.761905	del
13	137658906	137659202	0.733505	del
13	148719285	148719286	0.837304	ins
13	153122905	153122906	0.740266	ins
13	159820323	159821209	0.777687	del
13	167425055	167425352	0.778691	del
13	178642298	178642849	0.962025	del
13	179075685	179075743	0.755176	del
13	180669910	180669974	0.742643	del
13	183026030	183026316	0.793103	del
13	183026042	183026331	0.88	del
13	189546378	189548074	0.72593	del
13	200578946	200579009	0.80631	del
14	3998098	3998099	0.89345	ins
14	6254024	6254112	0.956522	del
14	39176860	39176861	0.885558	ins
14	47474122	47474123	0.768863	ins
14	47474122	47474182	0.812749	dup
14	74174726	74174779	0.827095	del
14	85297284	85298137	0.773904	del
14	87962094	87962380	0.747645	del
14	97716061	97716218	0.921194	del
14	99146510	99146561	0.952658	del
14	103814895	103814896	0.854287	ins
14	104598019	104598204	0.956522	del
14	120019874	120019954	0.965517	del
14	127593711	127594001	0.841249	del
14	129289169	129289170	0.823285	ins
14	136970946	136971219	0.819231	del
15	3212187	3212246	0.736883	del
15	3746190	3746191	0.793057	ins
15	14931916	14931998	0.763025	del
15	77642296	77642665	0.716296	del
15	93879354	93879415	0.743508	del
15	96966426	96966757	0.793322	del
15	102304010	102304011	0.741151	ins
15	107076935	107077503	0.915663	del
15	134557162	134557757	0.743413	del
15	139704755	139704805	0.736058	del
16	7531633	7531758	0.723843	del
16	20827894	20828058	0.827586	del
16	47342263	47342349	0.80931	del
16	47343812	47343897	0.808219	del
16	55137941	55137942	0.716418	ins
16	55641718	55641719	0.7373	ins
16	55674362	55674416	0.718203	del
16	60133486	60133781	0.977011	del
16	72495647	72495707	0.782247	del
16	73174661	73174662	0.823529	ins
17	10300923	10301881	0.740947	del
17	26605886	26605984	0.807267	del
17	52817142	52817143	0.964	ins
18	1139873	1139932	0.987654	del
18	2177604	2177676	0.725657	del
18	7074872	7074973	0.883468	del
18	7988890	7988951	0.79386	del
18	9463531	9463581	0.819347	del
18	15435895	15436090	0.888889	del
18	31154968	31155247	0.762518	del
18	40862850	40862908	0.835491	del
18	43369181	43369409	0.782609	del
18	44020508	44020593	0.922078	del
18	44804457	44804530	0.869129	del
18	46468885	46469148	0.848002	del
