# Supplementary material for: Population Structure and Selection Signatures Underlying Domestication Inferred from Genome-Wide Copy Number Variations in Chinese Indigenous Pigs
Source: Genes (Basel). 2022 Nov 3;13(11):2026. doi: 10.3390/genes13112026 (PMC9690591; doi:10.3390/genes13112026)
Supplement: Supplementary file 1 [file genes-13-02026-s001.zip › Table S7.xlsx]

## Sheet: Sheet1
gene_symbol	description
ARID1B	AT-rich interaction domain 1B [Source:VGNC Symbol;Acc:VGNC:85506]
NHSL1	NHS like 1 [Source:VGNC Symbol;Acc:VGNC:90739]
MAP3K5	mitogen-activated protein kinase kinase kinase 5 [Source:VGNC Symbol;Acc:VGNC:89985]
GJA1	gap junction protein alpha 1 [Source:VGNC Symbol;Acc:VGNC:103098]
BACH2	BTB domain and CNC homolog 2 [Source:VGNC Symbol;Acc:VGNC:85742]
SOBP	sine oculis binding protein homolog [Source:VGNC Symbol;Acc:VGNC:93329]
SEC63	SEC63 homolog, protein translocation regulator [Source:VGNC Symbol;Acc:VGNC:103172]
DCC	DCC netrin 1 receptor [Source:VGNC Symbol;Acc:VGNC:103078]
TCF4	transcription factor 4 [Source:VGNC Symbol;Acc:VGNC:93823]
WDR7	WD repeat domain 7 [Source:VGNC Symbol;Acc:VGNC:94936]
ANXA2	annexin A2 [Source:VGNC Symbol;Acc:VGNC:103027]
UNC13C	unc-13 homolog C [Source:VGNC Symbol;Acc:VGNC:94702]
MYO5A	myosin VA [Source:HGNC Symbol;Acc:HGNC:7602]
PLA2G4E	phospholipase A2 group IVE [Source:VGNC Symbol;Acc:VGNC:91497]
MEIS2	Meis homeobox 2 [Source:VGNC Symbol;Acc:VGNC:90136]
CDIN1	CDAN1 interacting nuclease 1 [Source:VGNC Symbol;Acc:VGNC:85960]
DPH6	diphthamine biosynthesis 6 [Source:VGNC Symbol;Acc:VGNC:87417]
ADAMTS17	ADAM metallopeptidase with thrombospondin type 1 motif 17 [Source:VGNC Symbol;Acc:VGNC:85079]
GABRG3	gamma-aminobutyric acid type A receptor subunit gamma3 [Source:VGNC Symbol;Acc:VGNC:88313]
GABRB3	gamma-aminobutyric acid type A receptor subunit beta3 [Source:VGNC Symbol;Acc:VGNC:88308]
NDN	necdin, MAGE family member [Source:VGNC Symbol;Acc:VGNC:90628]
CYB5A	cytochrome b5 type A [Source:VGNC Symbol;Acc:VGNC:96727]
PTPRD	protein tyrosine phosphatase receptor type D [Source:HGNC Symbol;Acc:HGNC:9668]
ALX4	ALX homeobox 4 [Source:VGNC Symbol;Acc:VGNC:96791]
LRRC4C	leucine rich repeat containing 4C [Source:VGNC Symbol;Acc:VGNC:89848]
LUZP2	leucine zipper protein 2 [Source:VGNC Symbol;Acc:VGNC:98095]
NAV2	neuron navigator 2 [Source:VGNC Symbol;Acc:VGNC:90588]
LYVE1	lymphatic vessel endothelial hyaluronan receptor 1 [Source:VGNC Symbol;Acc:VGNC:89922]
RNF141	ring finger protein 141 [Source:VGNC Symbol;Acc:VGNC:98292]
CDC34	cell division cycle 34, ubiqiutin conjugating enzyme [Source:VGNC Symbol;Acc:VGNC:86449]
ACSL6	acyl-CoA synthetase long chain family member 6 [Source:VGNC Symbol;Acc:VGNC:99581]
CSF2	colony stimulating factor 2 [Source:VGNC Symbol;Acc:VGNC:87032]
ABLIM3	actin binding LIM protein family member 3 [Source:VGNC Symbol;Acc:VGNC:84988]
AFAP1L1	actin filament associated protein 1 like 1 [Source:VGNC Symbol;Acc:VGNC:85166]
RAC1	Rac family small GTPase 1 [Source:VGNC Symbol;Acc:VGNC:92047]
C16orf82	chromosome 16 open reading frame 82 [Source:HGNC Symbol;Acc:HGNC:30755]
THUMPD1	THUMP domain containing 1 [Source:VGNC Symbol;Acc:VGNC:93970]
SULT1C3	sulfotransferase family 1C member 3 [Source:HGNC Symbol;Acc:HGNC:33543]
TMEM131	transmembrane protein 131 [Source:VGNC Symbol;Acc:VGNC:94078]
GCFC2	GC-rich sequence DNA-binding factor 2 [Source:VGNC Symbol;Acc:VGNC:88382]
CYP26B1	cytochrome P450 family 26 subfamily B member 1 [Source:VGNC Symbol;Acc:VGNC:103374]
DYSF	dysferlin [Source:VGNC Symbol;Acc:VGNC:87509]
BCL11A	BAF chromatin remodeling complex subunit BCL11A [Source:VGNC Symbol;Acc:VGNC:96562]
RTN4	reticulon 4 [Source:VGNC Symbol;Acc:VGNC:92502]
CAMKMT	calmodulin-lysine N-methyltransferase [Source:VGNC Symbol;Acc:VGNC:86159]
TMEM178A	transmembrane protein 178A [Source:VGNC Symbol;Acc:VGNC:94114]
MEMO1	mediator of cell motility 1 [Source:VGNC Symbol;Acc:VGNC:90139]
SRD5A2	steroid 5 alpha-reductase 2 [Source:VGNC Symbol;Acc:VGNC:93449]
KIF3C	kinesin family member 3C [Source:VGNC Symbol;Acc:VGNC:89471]
SOX11	SRY-box transcription factor 11 [Source:VGNC Symbol;Acc:VGNC:93351]
DCDC2C	doublecortin domain containing 2C [Source:VGNC Symbol;Acc:VGNC:87183]
CSMD3	CUB and Sushi multiple domains 3 [Source:VGNC Symbol;Acc:VGNC:98765]
RSPO2	R-spondin 2 [Source:VGNC Symbol;Acc:VGNC:92484]
BAALC	BAALC binder of MAP3K1 and KLF4 [Source:NCBI gene (formerly Entrezgene);Acc:100170128]
NECAB1	N-terminal EF-hand calcium binding protein 1 [Source:VGNC Symbol;Acc:VGNC:90659]
TMEM64	transmembrane protein 64 [Source:VGNC Symbol;Acc:VGNC:94199]
CA1	carbonic anhydrase 1 [Source:VGNC Symbol;Acc:VGNC:98744]
CA13	carbonic anhydrase 13 [Source:VGNC Symbol;Acc:VGNC:98745]
RALYL	RALY RNA binding protein like [Source:HGNC Symbol;Acc:HGNC:27036]
STAU2	staufen double-stranded RNA binding protein 2 [Source:VGNC Symbol;Acc:VGNC:98873]
KCNB2	potassium voltage-gated channel subfamily B member 2 [Source:VGNC Symbol;Acc:VGNC:89331]
MRPL15	mitochondrial ribosomal protein L15 [Source:VGNC Symbol;Acc:VGNC:98820]
STYXL2	serine/threonine/tyrosine interacting like 2 [Source:VGNC Symbol;Acc:VGNC:87485]
TMOD4	tropomodulin 4 [Source:VGNC Symbol;Acc:VGNC:94229]
RPRD2	regulation of nuclear pre-mRNA domain containing 2 [Source:VGNC Symbol;Acc:VGNC:92436]
HIPK1	homeodomain interacting protein kinase 1 [Source:VGNC Symbol;Acc:VGNC:88887]
DCLRE1B	DNA cross-link repair 1B [Source:VGNC Symbol;Acc:VGNC:87186]
CD53	CD53 molecule [Source:VGNC Symbol;Acc:VGNC:86421]
RWDD3	RWD domain containing 3 [Source:VGNC Symbol;Acc:VGNC:92524]
TLCD4	TLC domain containing 4 [Source:VGNC Symbol;Acc:VGNC:98371]
KYAT3	kynurenine aminotransferase 3 [Source:VGNC Symbol;Acc:VGNC:89610]
TAFA5	TAFA chemokine like family member 5 [Source:VGNC Symbol;Acc:VGNC:93728]
TBC1D22A	TBC1 domain family member 22A [Source:VGNC Symbol;Acc:VGNC:93770]
KCNH3	potassium voltage-gated channel subfamily H member 3 [Source:VGNC Symbol;Acc:VGNC:89344]
SRGAP1	SLIT-ROBO Rho GTPase activating protein 1 [Source:VGNC Symbol;Acc:VGNC:93454]
WIF1	WNT inhibitory factor 1 [Source:VGNC Symbol;Acc:VGNC:94957]
RAP1B	RAP1B, member of RAS oncogene family [Source:HGNC Symbol;Acc:HGNC:9857]
LYZ	lysozyme [Source:NCBI gene (formerly Entrezgene);Acc:100157211]
BCAT1	branched chain amino acid transaminase 1 [Source:VGNC Symbol;Acc:VGNC:85773]
RAD52	RAD52 homolog, DNA repair protein [Source:VGNC Symbol;Acc:VGNC:92060]
ERC1	ELKS/RAB6-interacting/CAST family member 1 [Source:VGNC Symbol;Acc:VGNC:87761]
KIF21A	kinesin family member 21A [Source:VGNC Symbol;Acc:VGNC:89464]
CNTN1	contactin 1 [Source:VGNC Symbol;Acc:VGNC:86848]
SPIRE2	spire type actin nucleation factor 2 [Source:VGNC Symbol;Acc:VGNC:93411]
FANCA	FA complementation group A [Source:VGNC Symbol;Acc:VGNC:88001]
SLC7A5	solute carrier family 7 member 5 [Source:HGNC Symbol;Acc:HGNC:11063]
KLHDC4	kelch domain containing 4 [Source:VGNC Symbol;Acc:VGNC:89505]
KIAA0513	KIAA0513 [Source:VGNC Symbol;Acc:VGNC:89433]
CCDC113	coiled-coil domain containing 113 [Source:VGNC Symbol;Acc:VGNC:86247]
IRX6	iroquois homeobox 6 [Source:VGNC Symbol;Acc:VGNC:89220]
SALL1	spalt like transcription factor 1 [Source:VGNC Symbol;Acc:VGNC:92561]
CYLD	CYLD lysine 63 deubiquitinase [Source:VGNC Symbol;Acc:VGNC:87130]
ZNF146	zinc finger protein 146 [Source:HGNC Symbol;Acc:HGNC:12931]
CYP2B6B	cytochrome P450 family 2 subfamily B member 6B [Source:NCBI gene (formerly Entrezgene);Acc:403104]
CABP5	calcium binding protein 5 [Source:VGNC Symbol;Acc:VGNC:86112]
SS18	SS18 subunit of BAF chromatin remodeling complex [Source:VGNC Symbol;Acc:VGNC:93478]
GNG12	G protein subunit gamma 12 [Source:NCBI gene (formerly Entrezgene);Acc:100270820]
PATJ	PATJ crumbs cell polarity complex component [Source:VGNC Symbol;Acc:VGNC:98177]
FOXN3	forkhead box N3 [Source:VGNC Symbol;Acc:VGNC:88220]
CLMN	calmin [Source:VGNC Symbol;Acc:VGNC:86769]
SYNE3	spectrin repeat containing nuclear envelope family member 3 [Source:VGNC Symbol;Acc:VGNC:98353]
PDE6B	phosphodiesterase 6B [Source:VGNC Symbol;Acc:VGNC:91259]
STK32B	serine/threonine kinase 32B [Source:VGNC Symbol;Acc:VGNC:93553]
DHX15	DEAH-box helicase 15 [Source:VGNC Symbol;Acc:VGNC:87286]
SOD3	superoxide dismutase 3 [Source:VGNC Symbol;Acc:VGNC:93335]
RFC1	replication factor C subunit 1 [Source:VGNC Symbol;Acc:VGNC:92231]
TEC	tec protein tyrosine kinase [Source:VGNC Symbol;Acc:VGNC:93857]
SLAIN2	SLAIN motif family member 2 [Source:VGNC Symbol;Acc:VGNC:92910]
PDGFRA	platelet derived growth factor receptor alpha [Source:VGNC Symbol;Acc:VGNC:98179]
Metazoa_SRP	Metazoan signal recognition particle RNA [Source:RFAM;Acc:RF00017]
PDGFC	platelet derived growth factor C [Source:VGNC Symbol;Acc:VGNC:91266]
FSTL5	follistatin like 5 [Source:VGNC Symbol;Acc:VGNC:88257]
IQCM	IQ motif containing M [Source:HGNC Symbol;Acc:HGNC:53443]
ZNF827	zinc finger protein 827 [Source:VGNC Symbol;Acc:VGNC:98970]
INPP4B	inositol polyphosphate-4-phosphatase type II B [Source:VGNC Symbol;Acc:VGNC:89141]
C4orf33	chromosome 4 open reading frame 33 [Source:HGNC Symbol;Acc:HGNC:27025]
LARP1B	La ribonucleoprotein 1B [Source:VGNC Symbol;Acc:VGNC:89640]
MFSD8	major facilitator superfamily domain containing 8 [Source:VGNC Symbol;Acc:VGNC:90193]
CCSER1	coiled-coil serine rich protein 1 [Source:VGNC Symbol;Acc:VGNC:86378]
RNF121	interleukin 18 binding protein [Source:VGNC Symbol;Acc:VGNC:89089]
HEPHL1	hephaestin like 1 [Source:VGNC Symbol;Acc:VGNC:88848]
PANX1	pannexin 1 [Source:VGNC Symbol;Acc:VGNC:91166]
PDGFD	platelet derived growth factor D [Source:VGNC Symbol;Acc:VGNC:91267]
FDX1	ferredoxin 1 [Source:VGNC Symbol;Acc:VGNC:88078]
CLMP	CXADR like membrane protein [Source:VGNC Symbol;Acc:VGNC:86770]
ADAMTS8	ADAM metallopeptidase with thrombospondin type 1 motif 8 [Source:VGNC Symbol;Acc:VGNC:85088]
ASNS	asparagine synthetase (glutamine-hydrolyzing) [Source:NCBI gene (formerly Entrezgene);Acc:100312961]
PLA2G4A	phospholipase A2 group IVA [Source:VGNC Symbol;Acc:VGNC:91495]
KIF26B	kinesin family member 26B [Source:VGNC Symbol;Acc:VGNC:96087]
SMYD3	SET and MYND domain containing 3 [Source:VGNC Symbol;Acc:VGNC:95644]
NR5A2	nuclear receptor subfamily 5 group A member 2 [Source:VGNC Symbol;Acc:VGNC:96452]
OTUD1	OTU deubiquitinase 1 [Source:VGNC Symbol;Acc:VGNC:96156]
UFM1	ubiquitin fold modifier 1 [Source:HGNC Symbol;Acc:HGNC:20597]
FREM2	FRAS1 related extracellular matrix 2 [Source:VGNC Symbol;Acc:VGNC:88234]
CPB2	carboxypeptidase B2 [Source:VGNC Symbol;Acc:VGNC:86934]
KBTBD6	kelch repeat and BTB domain containing 6 [Source:HGNC Symbol;Acc:HGNC:25340]
UBE2O	ubiquitin conjugating enzyme E2 O [Source:VGNC Symbol;Acc:VGNC:94649]
KCNJ16	potassium inwardly rectifying channel subfamily J member 16 [Source:VGNC Symbol;Acc:VGNC:89356]
ABCA8	ATP binding cassette subfamily A member 8 [Source:HGNC Symbol;Acc:HGNC:38]
CA10	carbonic anhydrase 10 [Source:VGNC Symbol;Acc:VGNC:86096]
BCAS3	BCAS3 microtubule associated cell migration factor [Source:VGNC Symbol;Acc:VGNC:85772]
ASIC2	acid sensing ion channel subunit 2 [Source:VGNC Symbol;Acc:VGNC:97893]
SEZ6	seizure related 6 homolog [Source:VGNC Symbol;Acc:VGNC:92767]
CAPN7	calpain 7 [Source:NCBI gene (formerly Entrezgene);Acc:100037936]
CACNA2D3	calcium voltage-gated channel auxiliary subunit alpha2delta 3 [Source:VGNC Symbol;Acc:VGNC:86122]
WNT5A	Wnt family member 5A [Source:VGNC Symbol;Acc:VGNC:94973]
TIPARP	TCDD inducible poly(ADP-ribose) polymerase [Source:VGNC Symbol;Acc:VGNC:108699]
DLG1	discs large MAGUK scaffold protein 1 [Source:VGNC Symbol;Acc:VGNC:87326]
SLC49A4	solute carrier family 49 member 4 [Source:VGNC Symbol;Acc:VGNC:96597]
DCBLD2	discoidin, CUB and LCCL domain containing 2 [Source:VGNC Symbol;Acc:VGNC:87180]
EPHA3	EPH receptor A3 [Source:VGNC Symbol;Acc:VGNC:87732]
ROBO2	roundabout guidance receptor 2 [Source:HGNC Symbol;Acc:HGNC:10250]
LIPI	lipase I [Source:VGNC Symbol;Acc:VGNC:89741]
USP25	ubiquitin specific peptidase 25 [Source:VGNC Symbol;Acc:VGNC:94755]
TMPRSS15	transmembrane serine protease 15 [Source:VGNC Symbol;Acc:VGNC:94233]
APP	amyloid beta protein [Source:VGNC Symbol;Acc:VGNC:103902]
HLCS	holocarboxylase synthetase [Source:VGNC Symbol;Acc:VGNC:88895]
XPO7	exportin 7 [Source:VGNC Symbol;Acc:VGNC:95007]
RPH3A	rabphilin 3A [Source:VGNC Symbol;Acc:VGNC:92425]
PTPN11	protein tyrosine phosphatase non-receptor type 11 [Source:VGNC Symbol;Acc:VGNC:91972]
GAL3ST1	galactose-3-O-sulfotransferase 1 [Source:VGNC Symbol;Acc:VGNC:88321]
UNC5B	unc-5 netrin receptor B [Source:VGNC Symbol;Acc:VGNC:94708]
GLUD1	glutamate dehydrogenase 1 [Source:NCBI gene (formerly Entrezgene);Acc:100157162]
PRKG1	protein kinase cGMP-dependent 1 [Source:VGNC Symbol;Acc:VGNC:91816]
SGMS1	sphingomyelin synthase 1 [Source:VGNC Symbol;Acc:VGNC:92794]
CPEB3	cytoplasmic polyadenylation element binding protein 3 [Source:VGNC Symbol;Acc:VGNC:86938]
CYP26A1	cytochrome P450 family 26 subfamily A member 1 [Source:VGNC Symbol;Acc:VGNC:103370]
MYOF	myoferlin [Source:VGNC Symbol;Acc:VGNC:90538]
GRK5	G protein-coupled receptor kinase 5 [Source:VGNC Symbol;Acc:VGNC:88697]
NPS	neuropeptide S [Source:HGNC Symbol;Acc:HGNC:33940]
FOXI2	forkhead box I2 [Source:VGNC Symbol;Acc:VGNC:88209]
KIF5C	kinesin family member 5C [Source:VGNC Symbol;Acc:VGNC:96394]
MBD5	methyl-CpG binding domain protein 5 [Source:VGNC Symbol;Acc:VGNC:95940]
THSD7B	thrombospondin type 1 domain containing 7B [Source:VGNC Symbol;Acc:VGNC:96216]
DCAF17	DDB1 and CUL4 associated factor 17 [Source:VGNC Symbol;Acc:VGNC:96105]
CYBRD1	cytochrome b reductase 1 [Source:VGNC Symbol;Acc:VGNC:95948]
COL5A2	collagen type V alpha 2 chain [Source:VGNC Symbol;Acc:VGNC:95981]
TMEFF2	transmembrane protein with EGF like and two follistatin like domains 2 [Source:HGNC Symbol;Acc:HGNC:11867]
SPP2	secreted phosphoprotein 2 [Source:VGNC Symbol;Acc:VGNC:95515]
ARL4C	ADP ribosylation factor like GTPase 4C [Source:VGNC Symbol;Acc:VGNC:96419]
KIF1A	kinesin family member 1A [Source:HGNC Symbol;Acc:HGNC:888]
AGXT	alanine--glyoxylate and serine--pyruvate aminotransferase [Source:VGNC Symbol;Acc:VGNC:96282]
PRLR	prolactin receptor [Source:VGNC Symbol;Acc:VGNC:91819]
SPEF2	sperm flagellar 2 [Source:NCBI gene (formerly Entrezgene);Acc:733620]
CCNB1	cyclin B1 [Source:VGNC Symbol;Acc:VGNC:86349]
SLIT3	slit guidance ligand 3 [Source:VGNC Symbol;Acc:VGNC:93205]
TENM2	teneurin transmembrane protein 2 [Source:VGNC Symbol;Acc:VGNC:93872]
SEMA5A	semaphorin 5A [Source:VGNC Symbol;Acc:VGNC:92706]
ZMAT4	zinc finger matrin-type 4 [Source:VGNC Symbol;Acc:VGNC:96109]
SFRP1	secreted frizzled related protein 1 [Source:VGNC Symbol;Acc:VGNC:95493]
ZNF133	zinc finger protein 133 [Source:VGNC Symbol;Acc:VGNC:104103]
NFATC2	nuclear factor of activated T cells 2 [Source:VGNC Symbol;Acc:VGNC:96440]
PTPRN2	protein tyrosine phosphatase receptor type N2 [Source:VGNC Symbol;Acc:VGNC:91993]
TAS2R39	taste 2 receptor member 39 [Source:VGNC Symbol;Acc:VGNC:93745]
CLEC5A	C-type lectin domain containing 5A [Source:VGNC Symbol;Acc:VGNC:86757]
SLC37A3	solute carrier family 37 member 3 [Source:VGNC Symbol;Acc:VGNC:98324]
PDE1C	phosphodiesterase 1C [Source:VGNC Symbol;Acc:VGNC:91250]
CREB5	cAMP responsive element binding protein 5 [Source:VGNC Symbol;Acc:VGNC:86984]
JAZF1	JAZF zinc finger 1 [Source:VGNC Symbol;Acc:VGNC:89280]
