# Supplementary material for: Population Structure and Selection Signatures Underlying Domestication Inferred from Genome-Wide Copy Number Variations in Chinese Indigenous Pigs
Source: Genes (Basel). 2022 Nov 3;13(11):2026. doi: 10.3390/genes13112026 (PMC9690591; doi:10.3390/genes13112026)
Supplement: Supplementary file 1 [file genes-13-02026-s001.zip › Table S8.xlsx]

## Sheet: Sheet1
ID	Description	p.adjust
GO:0007409	axonogenesis	0.0152103
GO:0061564	axon development	0.0152103
GO:0048589	developmental growth	0.0152103
GO:0007548	sex differentiation	0.0152103
GO:0035107	appendage morphogenesis	0.0152103
GO:0035108	limb morphogenesis	0.0152103
GO:0030278	regulation of ossification	0.0152103
GO:0048667	cell morphogenesis involved in neuron differentiation	0.0152103
GO:0048736	appendage development	0.0164934
GO:0060173	limb development	0.0164934
GO:0001501	skeletal system development	0.0164934
GO:0009790	embryo development	0.0164934
GO:0032989	cellular component morphogenesis	0.0164934
GO:0048812	neuron projection morphogenesis	0.0164934
GO:0003006	developmental process involved in reproduction	0.0165732
GO:0048858	cell projection morphogenesis	0.0165732
GO:0120039	plasma membrane bounded cell projection morphogenesis	0.0165732
GO:0032990	cell part morphogenesis	0.0172468
GO:0048699	generation of neurons	0.0224188
GO:0048598	embryonic morphogenesis	0.0224188
GO:0008284	positive regulation of cell population proliferation	0.0224188
GO:0008038	neuron recognition	0.0224188
GO:0045596	negative regulation of cell differentiation	0.0224188
GO:0007411	axon guidance	0.0224188
GO:0097485	neuron projection guidance	0.0224188
GO:0048646	anatomical structure formation involved in morphogenesis	0.0224188
GO:0048546	digestive tract morphogenesis	0.0224188
GO:0000904	cell morphogenesis involved in differentiation	0.0224188
GO:0060560	developmental growth involved in morphogenesis	0.0224188
GO:0031175	neuron projection development	0.0224188
GO:0003402	planar cell polarity pathway involved in axis elongation	0.0224188
GO:0060027	convergent extension involved in gastrulation	0.0224188
GO:0060028	convergent extension involved in axis elongation	0.0224188
GO:0030010	establishment of cell polarity	0.0224188
GO:0030326	embryonic limb morphogenesis	0.0235099
GO:0035113	embryonic appendage morphogenesis	0.0235099
GO:0060324	face development	0.0235099
GO:1901701	cellular response to oxygen-containing compound	0.0241815
GO:0061061	muscle structure development	0.0241815
GO:0007423	sensory organ development	0.0241815
GO:0040007	growth	0.0245519
GO:0009887	animal organ morphogenesis	0.0246238
GO:0030177	positive regulation of Wnt signaling pathway	0.0246238
GO:0048565	digestive tract development	0.0246238
GO:0055123	digestive system development	0.0268697
GO:0007369	gastrulation	0.0292361
GO:0010817	regulation of hormone levels	0.0306155
GO:2000052	positive regulation of non-canonical Wnt signaling pathway	0.0306155
GO:0001503	ossification	0.0306155
GO:0022414	reproductive process	0.0306155
GO:0000003	reproduction	0.032157
GO:0022008	neurogenesis	0.032749
GO:0120036	plasma membrane bounded cell projection organization	0.032749
GO:0016049	cell growth	0.032749
GO:0072089	stem cell proliferation	0.0330812
GO:1903531	negative regulation of secretion by cell	0.0330812
GO:0048666	neuron development	0.0330812
GO:1901700	response to oxygen-containing compound	0.0330812
GO:0008406	gonad development	0.0330812
GO:0045137	development of primary sexual characteristics	0.0330812
GO:0014902	myotube differentiation	0.0330812
GO:0010243	response to organonitrogen compound	0.0330812
GO:0007417	central nervous system development	0.0330812
GO:0030030	cell projection organization	0.0330812
GO:0048732	gland development	0.0330812
GO:0010721	negative regulation of cell development	0.0330812
GO:0042063	gliogenesis	0.0330812
GO:0090177	establishment of planar polarity involved in neural tube closure	0.0330812
GO:0090178	regulation of establishment of planar polarity involved in neural tube closure	0.0330812
GO:0090179	planar cell polarity pathway involved in neural tube closure	0.0330812
GO:2000050	regulation of non-canonical Wnt signaling pathway	0.0330812
GO:0060322	head development	0.0330812
GO:0010975	regulation of neuron projection development	0.0330812
GO:0090596	sensory organ morphogenesis	0.0330812
GO:0042733	embryonic digit morphogenesis	0.0330812
GO:0045778	positive regulation of ossification	0.0330812
GO:0048144	fibroblast proliferation	0.0330812
GO:0048145	regulation of fibroblast proliferation	0.0330812
GO:0051048	negative regulation of secretion	0.0330812
GO:0040011	locomotion	0.0361845
GO:0010976	positive regulation of neuron projection development	0.0371936
GO:0030308	negative regulation of cell growth	0.0372488
GO:0048588	developmental cell growth	0.0372488
GO:0007163	establishment or maintenance of cell polarity	0.0399083
GO:0045595	regulation of cell differentiation	0.0411128
GO:0042249	establishment of planar polarity of embryonic epithelium	0.0411128
GO:0060026	convergent extension	0.0411128
GO:1904948	midbrain dopaminergic neuron differentiation	0.0411128
GO:2000648	positive regulation of stem cell proliferation	0.0411128
GO:0060021	roof of mouth development	0.0438982
GO:0051093	negative regulation of developmental process	0.0440664
GO:0071396	cellular response to lipid	0.0440664
GO:0071417	cellular response to organonitrogen compound	0.0466764
GO:0030182	neuron differentiation	0.0466764
GO:0046683	response to organophosphorus	0.0466764
GO:0046888	negative regulation of hormone secretion	0.0466764
GO:0051146	striated muscle cell differentiation	0.0467043
GO:0001649	osteoblast differentiation	0.0479112
GO:0050679	positive regulation of epithelial cell proliferation	0.0479112
GO:0014074	response to purine-containing compound	0.0479112
GO:0048675	axon extension	0.0479112
GO:1901655	cellular response to ketone	0.0479112
GO:0007413	axonal fasciculation	0.0479112
GO:0062009	secondary palate development	0.0479112
GO:0106030	neuron projection fasciculation	0.0479112
GO:0007507	heart development	0.0479112
GO:0048608	reproductive structure development	0.0479112
GO:0061458	reproductive system development	0.0479112
GO:0043009	chordate embryonic development	0.049184
