# Supplementary material for: Population Structure and Selection Signatures Underlying Domestication Inferred from Genome-Wide Copy Number Variations in Chinese Indigenous Pigs
Source: Genes (Basel). 2022 Nov 3;13(11):2026. doi: 10.3390/genes13112026 (PMC9690591; doi:10.3390/genes13112026)
Supplement: Supplementary file 1 [file genes-13-02026-s001.zip › Table S9.xlsx]

## Sheet: Sheet1
ID	Description	p.adjust
ssc04360	Axon guidance	1.39002e-05
ssc05231	Choline metabolism in cancer	0.0431858
ssc00910	Nitrogen metabolism	0.0431858
ssc04014	Ras signaling pathway	0.045176
ssc04010	MAPK signaling pathway	0.045176
